# Supplementary material for: Association of TLR2 haplotypes encoding Q650 with reduced susceptibility to ovine Johne’s disease in Turkish sheep
Source: Sci Rep. 2021 Mar 29;11:7088. doi: 10.1038/s41598-021-86605-4 (PMC8007707; doi:10.1038/s41598-021-86605-4)
Supplement: Supplementary file 1 — Supplementary Table S1. [file 41598_2021_86605_MOESM1_ESM.xlsx]

## Sheet: Serostatus
Association of TLR2 haplotypes encoding Q650 with reduced susceptibility to ovine Johne’s disease in Turkish sheep Yalçın YAMAN, Ramazan AYMAZ, Murat KELEŞ, Veysel BAY, Cemal ÜN, Michael P. HEATON
Supplemental Table S1. OJD serprevalence for 2257 Turkish sheep.
Date: 06/12/2020
Flock ID	Breed ID	Animal ID	OJD serological status
SRIa 1	K. Merinob	0001	Negative
SRI 1	K. Merino	0002	Negative
SRI 1	K. Merino	0003	Negative
SRI 1	K. Merino	0004	Negative
SRI 1	K. Merino	0005	Positive
SRI 1	K. Merino	0006	Negative
SRI 1	K. Merino	0007	Negative
SRI 1	K. Merino	0008	Negative
SRI 1	K. Merino	0009	Negative
SRI 1	K. Merino	0010	Negative
SRI 1	K. Merino	0011	Negative
SRI 1	K. Merino	0012	Negative
SRI 1	K. Merino	0013	Negative
SRI 1	K. Merino	0014	Negative
SRI 1	K. Merino	0015	Negative
SRI 1	K. Merino	0016	Negative
SRI 1	K. Merino	0017	Negative
SRI 1	K. Merino	0018	Negative
SRI 1	K. Merino	0019	Negative
SRI 1	K. Merino	0020	Negative
SRI 1	K. Merino	0021	Negative
SRI 1	K. Merino	0022	Negative
SRI 1	K. Merino	0023	Negative
SRI 1	K. Merino	0024	Negative
SRI 1	K. Merino	0025	Negative
SRI 1	K. Merino	0026	Negative
SRI 1	K. Merino	0027	Negative
SRI 1	K. Merino	0028	Negative
SRI 1	K. Merino	0029	Negative
SRI 1	K. Merino	0030	Negative
SRI 1	K. Merino	0031	Negative
SRI 1	K. Merino	0032	Negative
SRI 1	K. Merino	0033	Negative
SRI 1	K. Merino	0034	Negative
SRI 1	K. Merino	0035	Negative
SRI 1	K. Merino	0036	Negative
SRI 1	K. Merino	0037	Negative
SRI 1	K. Merino	0038	Negative
SRI 1	K. Merino	0039	Negative
SRI 1	K. Merino	0040	Positive
SRI 1	K. Merino	0041	Negative
SRI 1	K. Merino	0042	Negative
SRI 1	K. Merino	0043	Negative
SRI 1	K. Merino	0044	Negative
SRI 1	K. Merino	0045	Negative
SRI 1	K. Merino	0046	Negative
SRI 1	K. Merino	0047	Negative
SRI 1	K. Merino	0048	Negative
SRI 1	K. Merino	0049	Negative
SRI 1	K. Merino	0050	Negative
SRI 1	K. Merino	0051	Negative
SRI 1	K. Merino	0052	Negative
SRI 1	K. Merino	0053	Negative
SRI 1	K. Merino	0054	Negative
SRI 1	K. Merino	0055	Negative
SRI 1	K. Merino	0056	Negative
SRI 1	K. Merino	0057	Negative
SRI 1	K. Merino	0058	Negative
SRI 1	K. Merino	0059	Negative
SRI 1	K. Merino	0060	Negative
SRI 1	K. Merino	0061	Negative
SRI 1	K. Merino	0062	Negative
SRI 1	K. Merino	0063	Negative
SRI 1	K. Merino	0064	Negative
SRI 1	K. Merino	0065	Negative
SRI 1	K. Merino	0066	Positive
SRI 1	K. Merino	0067	Negative
SRI 1	K. Merino	0068	Negative
SRI 1	K. Merino	0069	Negative
SRI 1	K. Merino	0070	Negative
SRI 1	K. Merino	0071	Negative
SRI 1	K. Merino	0072	Negative
SRI 1	K. Merino	0073	Negative
SRI 1	K. Merino	0074	Negative
SRI 1	K. Merino	0075	Negative
SRI 1	K. Merino	0076	Negative
SRI 1	K. Merino	0077	Negative
SRI 1	K. Merino	0078	Negative
SRI 1	K. Merino	0079	Negative
SRI 1	K. Merino	0080	Negative
SRI 1	K. Merino	0081	Negative
SRI 1	K. Merino	0082	Negative
SRI 1	K. Merino	0083	Negative
SRI 1	K. Merino	0084	Negative
SRI 1	K. Merino	0085	Negative
SRI 1	K. Merino	0086	Negative
SRI 1	K. Merino	0087	Negative
SRI 1	K. Merino	0088	Negative
SRI 1	K. Merino	0089	Negative
SRI 1	K. Merino	0090	Negative
SRI 1	K. Merino	0091	Negative
SRI 1	K. Merino	0092	Negative
SRI 1	K. Merino	0093	Negative
SRI 1	K. Merino	0094	Negative
SRI 1	K. Merino	0095	Negative
SRI 1	K. Merino	0096	Positive
SRI 1	K. Merino	0097	Negative
SRI 1	K. Merino	0098	Negative
SRI 1	K. Merino	0099	Negative
SRI 1	K. Merino	0100	Negative
SRI 1	K. Merino	0101	Negative
SRI 1	K. Merino	0102	Negative
SRI 1	K. Merino	0103	Negative
SRI 1	K. Merino	0104	Negative
SRI 1	K. Merino	0105	Negative
SRI 1	K. Merino	0106	Negative
SRI 1	K. Merino	0107	Negative
SRI 1	K. Merino	0108	Negative
SRI 1	K. Merino	0109	Negative
SRI 1	K. Merino	0110	Negative
SRI 1	K. Merino	0111	Negative
SRI 1	K. Merino	0112	Negative
SRI 1	K. Merino	0113	Negative
SRI 1	K. Merino	0114	Negative
SRI 1	K. Merino	0115	Negative
SRI 1	K. Merino	0116	Negative
SRI 1	K. Merino	0117	Negative
SRI 1	K. Merino	0118	Negative
SRI 1	K. Merino	0119	Negative
SRI 1	K. Merino	0120	Negative
SRI 1	K. Merino	0121	Negative
SRI 1	K. Merino	0122	Negative
SRI 1	K. Merino	0123	Negative
SRI 1	K. Merino	0124	Negative
SRI 1	K. Merino	0125	Negative
SRI 1	K. Merino	0126	Negative
SRI 1	K. Merino	0127	Negative
SRI 1	K. Merino	0128	Negative
SRI 1	K. Merino	0129	Negative
SRI 1	K. Merino	0130	Negative
SRI 1	K. Merino	0131	Negative
SRI 1	K. Merino	0132	Negative
SRI 1	K. Merino	0133	Negative
SRI 1	K. Merino	0134	Positive
SRI 1	K. Merino	0135	Negative
SRI 1	K. Merino	0136	Negative
SRI 1	K. Merino	0137	Negative
SRI 1	K. Merino	0138	Negative
SRI 1	K. Merino	0139	Negative
SRI 1	K. Merino	0140	Negative
SRI 1	K. Merino	0141	Negative
SRI 1	K. Merino	0142	Negative
SRI 1	K. Merino	0143	Negative
SRI 1	K. Merino	0144	Negative
SRI 1	K. Merino	0145	Negative
SRI 1	K. Merino	0146	Negative
SRI 1	K. Merino	0147	Negative
SRI 1	K. Merino	0148	Negative
SRI 1	K. Merino	0149	Negative
SRI 1	K. Merino	0150	Positive
SRI 1	K. Merino	0151	Positive
SRI 1	K. Merino	0152	Negative
SRI 1	K. Merino	0153	Negative
SRI 1	K. Merino	0154	Positive
SRI 1	K. Merino	0155	Negative
SRI 1	K. Merino	0156	Negative
SRI 1	K. Merino	0157	Negative
SRI 1	K. Merino	0158	Negative
SRI 1	K. Merino	0159	Negative
SRI 1	K. Merino	0160	Negative
SRI 1	K. Merino	0161	Negative
SRI 1	K. Merino	0162	Negative
SRI 1	K. Merino	0163	Positive
SRI 1	K. Merino	0164	Negative
SRI 1	K. Merino	0165	Negative
SRI 1	K. Merino	0166	Negative
SRI 1	K. Merino	0167	Positive
SRI 1	K. Merino	0168	Negative
SRI 1	K. Merino	0169	Negative
SRI 1	K. Merino	0170	Negative
SRI 1	K. Merino	0171	Negative
SRI 1	K. Merino	0172	Negative
SRI 1	K. Merino	0173	Positive
SRI 1	K. Merino	0174	Negative
SRI 1	K. Merino	0175	Negative
SRI 1	K. Merino	0176	Negative
SRI 1	K. Merino	0177	Negative
SRI 1	K. Merino	0178	Negative
SRI 1	K. Merino	0179	Negative
SRI 1	K. Merino	0180	Negative
SRI 1	K. Merino	0181	Negative
SRI 1	K. Merino	0182	Negative
SRI 1	K. Merino	0183	Negative
SRI 1	K. Merino	0184	Positive
SRI 1	K. Merino	0185	Positive
SRI 1	K. Merino	0186	Negative
SRI 1	K. Merino	0187	Negative
SRI 1	K. Merino	0188	Negative
SRI 1	K. Merino	0189	Negative
SRI 1	K. Merino	0190	Negative
SRI 1	K. Merino	0191	Negative
SRI 1	K. Merino	0192	Negative
SRI 1	K. Merino	0193	Negative
SRI 1	K. Merino	0194	Negative
SRI 1	K. Merino	0195	Negative
SRI 1	K. Merino	0196	Negative
SRI 1	K. Merino	0197	Negative
SRI 1	K. Merino	0198	Negative
SRI 1	K. Merino	0199	Negative
SRI 1	K. Merino	0200	Negative
SRI 1	K. Merino	0201	Negative
SRI 1	K. Merino	0202	Negative
SRI 1	K. Merino	0203	Positive
SRI 1	K. Merino	0204	Negative
SRI 1	K. Merino	0205	Negative
SRI 1	K. Merino	0206	Positive
SRI 1	K. Merino	0207	Negative
SRI 1	K. Merino	0208	Negative
SRI 1	K. Merino	0209	Negative
SRI 1	K. Merino	0210	Negative
SRI 1	K. Merino	0211	Negative
SRI 1	K. Merino	0212	Negative
SRI 1	K. Merino	0213	Negative
SRI 1	K. Merino	0214	Negative
SRI 1	K. Merino	0215	Negative
SRI 1	K. Merino	0216	Negative
SRI 1	K. Merino	0217	Negative
SRI 1	K. Merino	0218	Negative
SRI 1	K. Merino	0219	Positive
SRI 1	K. Merino	0220	Negative
SRI 1	K. Merino	0221	Negative
SRI 1	K. Merino	0222	Negative
SRI 1	K. Merino	0223	Positive
SRI 1	K. Merino	0224	Negative
SRI 1	K. Merino	0225	Negative
SRI 1	K. Merino	0226	Negative
SRI 1	K. Merino	0227	Negative
SRI 1	K. Merino	0228	Negative
SRI 1	K. Merino	0229	Negative
SRI 1	K. Merino	0230	Negative
SRI 1	K. Merino	0231	Negative
SRI 1	K. Merino	0232	Negative
SRI 1	K. Merino	0233	Negative
SRI 1	K. Merino	0234	Negative
SRI 1	K. Merino	0235	Negative
SRI 1	K. Merino	0236	Negative
SRI 1	K. Merino	0237	Negative
SRI 1	K. Merino	0238	Positive
SRI 1	K. Merino	0239	Positive
SRI 1	K. Merino	0240	Negative
SRI 1	K. Merino	0241	Negative
SRI 1	K. Merino	0242	Negative
SRI 1	K. Merino	0243	Negative
SRI 1	K. Merino	0244	Negative
SRI 1	K. Merino	0245	Negative
SRI 1	K. Merino	0246	Negative
SRI 1	K. Merino	0247	Negative
SRI 1	K. Merino	0248	Negative
SRI 1	K. Merino	0249	Negative
SRI 1	K. Merino	0250	Negative
SRI 1	K. Merino	0251	Negative
SRI 1	K. Merino	0252	Negative
SRI 1	K. Merino	0253	Negative
SRI 1	K. Merino	0254	Negative
SRI 1	K. Merino	0255	Negative
SRI 1	K. Merino	0256	Negative
SRI 1	K. Merino	0257	Negative
SRI 1	K. Merino	0258	Negative
SRI 1	K. Merino	0259	Negative
SRI 1	K. Merino	0260	Negative
SRI 1	K. Merino	0261	Negative
SRI 1	K. Merino	0262	Negative
SRI 1	K. Merino	0263	Negative
SRI 1	K. Merino	0264	Negative
SRI 1	K. Merino	0265	Negative
SRI 1	K. Merino	0266	Negative
SRI 1	K. Merino	0267	Negative
SRI 1	K. Merino	0268	Negative
SRI 1	K. Merino	0269	Negative
SRI 1	K. Merino	0270	Negative
SRI 1	K. Merino	0271	Negative
SRI 1	K. Merino	0272	Positive
SRI 1	K. Merino	0273	Negative
SRI 1	K. Merino	0274	Positive
SRI 1	K. Merino	0275	Negative
SRI 1	K. Merino	0276	Negative
SRI 1	K. Merino	0277	Negative
SRI 1	K. Merino	0278	Negative
SRI 1	K. Merino	0279	Negative
SRI 1	K. Merino	0280	Positive
SRI 1	K. Merino	0281	Positive
SRI 1	K. Merino	0282	Negative
SRI 1	K. Merino	0283	Negative
SRI 1	K. Merino	0284	Negative
SRI 1	K. Merino	0285	Negative
SRI 1	K. Merino	0286	Negative
SRI 1	K. Merino	0287	Negative
SRI 1	K. Merino	0288	Negative
SRI 1	K. Merino	0289	Negative
SRI 1	K. Merino	0290	Negative
SRI 1	K. Merino	0291	Negative
SRI 1	K. Merino	0292	Negative
SRI 1	K. Merino	0293	Negative
SRI 1	K. Merino	0294	Negative
SRI 1	K. Merino	0295	Negative
SRI 1	K. Merino	0296	Positive
SRI 1	K. Merino	0297	Negative
SRI 1	K. Merino	0298	Negative
SRI 1	K. Merino	0299	Negative
SRI 1	K. Merino	0300	Negative
SRI 1	K. Merino	0301	Negative
SRI 1	K. Merino	0302	Negative
SRI 1	K. Merino	0303	Negative
SRI 1	K. Merino	0304	Negative
SRI 1	K. Merino	0305	Negative
SRI 1	K. Merino	0306	Negative
SRI 1	K. Merino	0307	Positive
SRI 1	K. Merino	0308	Negative
SRI 1	K. Merino	0309	Negative
SRI 1	K. Merino	0310	Negative
SRI 1	K. Merino	0311	Negative
SRI 1	K. Merino	0312	Negative
SRI 1	K. Merino	0313	Negative
SRI 1	K. Merino	0314	Negative
SRI 1	K. Merino	0315	Negative
SRI 1	K. Merino	0316	Negative
SRI 1	K. Merino	0317	Negative
SRI 1	K. Merino	0318	Negative
SRI 1	K. Merino	0319	Negative
SRI 1	K. Merino	0320	Positive
SRI 1	K. Merino	0321	Negative
SRI 1	K. Merino	0322	Negative
SRI 1	K. Merino	0323	Negative
SRI 1	K. Merino	0324	Negative
SRI 1	K. Merino	0325	Negative
SRI 1	K. Merino	0326	Negative
SRI 1	K. Merino	0327	Negative
SRI 1	K. Merino	0328	Negative
SRI 1	K. Merino	0329	Negative
SRI 1	K. Merino	0330	Negative
SRI 1	K. Merino	0331	Negative
SRI 1	K. Merino	0332	Negative
SRI 1	K. Merino	0333	Negative
SRI 1	K. Merino	0334	Negative
SRI 1	K. Merino	0335	Negative
SRI 1	K. Merino	0336	Negative
SRI 1	K. Merino	0337	Negative
SRI 1	K. Merino	0338	Negative
SRI 1	K. Merino	0339	Positive
SRI 1	K. Merino	0340	Negative
SRI 1	K. Merino	0341	Positive
SRI 1	K. Merino	0342	Negative
SRI 1	K. Merino	0343	Negative
SRI 1	K. Merino	0344	Negative
SRI 1	K. Merino	0345	Positive
SRI 1	K. Merino	0346	Negative
SRI 1	K. Merino	0347	Negative
SRI 1	K. Merino	0348	Negative
SRI 1	K. Merino	0349	Negative
SRI 1	K. Merino	0350	Negative
SRI 1	K. Merino	0351	Negative
SRI 1	K. Merino	0352	Positive
SRI 1	K. Merino	0353	Positive
SRI 1	K. Merino	0354	Negative
SRI 1	K. Merino	0355	Positive
SRI 1	K. Merino	0356	Negative
SRI 1	K. Merino	0357	Negative
SRI 1	K. Merino	0358	Negative
SRI 1	K. Merino	0359	Negative
SRI 1	K. Merino	0360	Negative
SRI 1	K. Merino	0361	Negative
SRI 1	K. Merino	0362	Negative
SRI 1	K. Merino	0363	Negative
SRI 1	K. Merino	0364	Negative
SRI 1	K. Merino	0365	Positive
SRI 1	K. Merino	0366	Negative
SRI 1	K. Merino	0367	Negative
SRI 1	K. Merino	0368	Negative
SRI 1	K. Merino	0369	Negative
SRI 1	K. Merino	0370	Negative
SRI 1	K. Merino	0371	Negative
SRI 1	K. Merino	0372	Negative
SRI 1	K. Merino	0373	Negative
SRI 1	K. Merino	0374	Positive
SRI 1	K. Merino	0375	Negative
SRI 1	K. Merino	0376	Negative
SRI 1	K. Merino	0377	Negative
SRI 1	K. Merino	0378	Negative
SRI 1	K. Merino	0379	Negative
SRI 1	K. Merino	0380	Negative
SRI 1	K. Merino	0381	Negative
SRI 1	K. Merino	0382	Negative
SRI 1	K. Merino	0383	Negative
SRI 1	K. Merino	0384	Negative
SRI 1	K. Merino	0385	Negative
SRI 1	K. Merino	0386	Negative
SRI 1	K. Merino	0387	Negative
SRI 1	K. Merino	0388	Negative
SRI 1	K. Merino	0389	Negative
SRI 1	K. Merino	0390	Negative
SRI 1	K. Merino	0391	Negative
SRI 1	K. Merino	0392	Negative
SRI 1	K. Merino	0393	Negative
SRI 1	K. Merino	0394	Negative
SRI 1	K. Merino	0395	Negative
SRI 1	K. Merino	0396	Positive
SRI 1	K. Merino	0397	Negative
SRI 1	K. Merino	0398	Negative
SRI 1	K. Merino	0399	Negative
SRI 1	K. Merino	0400	Negative
SRI 1	K. Merino	0401	Positive
SRI 1	K. Merino	0402	Negative
SRI 1	K. Merino	0403	Negative
SRI 1	K. Merino	0404	Negative
SRI 1	K. Merino	0405	Negative
SRI 1	K. Merino	0406	Negative
SRI 1	K. Merino	0407	Negative
SRI 1	K. Merino	0408	Negative
SRI 1	K. Merino	0409	Negative
SRI 1	K. Merino	0410	Negative
SRI 1	K. Merino	0411	Negative
SRI 1	K. Merino	0412	Negative
SRI 1	K. Merino	0413	Negative
SRI 1	K. Merino	0414	Positive
SRI 1	K. Merino	0415	Negative
SRI 1	K. Merino	0416	Positive
SRI 1	K. Merino	0417	Negative
SRI 1	K. Merino	0418	Negative
SRI 1	K. Merino	0419	Negative
SRI 1	K. Merino	0420	Negative
SRI 1	K. Merino	0421	Negative
SRI 1	K. Merino	0422	Negative
SRI 1	K. Merino	0423	Negative
SRI 1	K. Merino	0424	Negative
SRI 1	K. Merino	0425	Negative
SRI 1	K. Merino	0426	Negative
SRI 1	K. Merino	0427	Negative
SRI 1	K. Merino	0428	Negative
SRI 1	K. Merino	0429	Negative
SRI 1	K. Merino	0430	Negative
SRI 1	K. Merino	0431	Negative
SRI 1	K. Merino	0432	Positive
SRI 1	K. Merino	0433	Negative
SRI 1	K. Merino	0434	Negative
SRI 1	K. Merino	0435	Positive
SRI 1	K. Merino	0436	Negative
SRI 1	K. Merino	0437	Negative
SRI 1	K. Merino	0438	Negative
SRI 1	K. Merino	0439	Negative
SRI 1	K. Merino	0440	Negative
SRI 1	K. Merino	0441	Negative
SRI 1	K. Merino	0442	Negative
SRI 1	K. Merino	0443	Negative
SRI 1	K. Merino	0444	Negative
SRI 1	K. Merino	0445	Negative
SRI 1	K. Merino	0446	Negative
SRI 1	K. Merino	0447	Positive
SRI 1	K. Merino	0448	Negative
SRI 1	K. Merino	0449	Positive
SRI 1	K. Merino	0450	Negative
SRI 1	K. Merino	0451	Negative
SRI 1	K. Merino	0452	Negative
SRI 1	K. Merino	0453	Negative
SRI 1	K. Merino	0454	Negative
SRI 1	K. Merino	0455	Positive
SRI 1	K. Merino	0456	Negative
SRI 1	K. Merino	0457	Negative
SRI 1	K. Merino	0458	Negative
SRI 1	K. Merino	0459	Negative
SRI 1	K. Merino	0460	Negative
SRI 1	K. Merino	0461	Negative
SRI 1	K. Merino	0462	Negative
SRI 1	K. Merino	0463	Negative
SRI 1	K. Merino	0464	Negative
SRI 1	K. Merino	0465	Negative
SRI 1	K. Merino	0466	Negative
SRI 1	K. Merino	0467	Negative
SRI 1	K. Merino	0468	Positive
SRI 1	K. Merino	0469	Negative
SRI 1	K. Merino	0470	Negative
SRI 1	K. Merino	0471	Negative
SRI 1	K. Merino	0472	Negative
SRI 1	K. Merino	0473	Negative
SRI 1	K. Merino	0474	Negative
SRI 1	K. Merino	0475	Negative
SRI 1	K. Merino	0476	Negative
SRI 1	K. Merino	0477	Positive
SRI 1	K. Merino	0478	Negative
SRI 1	K. Merino	0479	Negative
SRI 1	K. Merino	0480	Negative
SRI 1	K. Merino	0481	Negative
SRI 1	K. Merino	0482	Negative
SRI 1	K. Merino	0483	Negative
SRI 1	K. Merino	0484	Negative
SRI 1	K. Merino	0485	Negative
SRI 1	K. Merino	0486	Negative
SRI 1	K. Merino	0487	Negative
SRI 1	K. Merino	0488	Negative
SRI 1	K. Merino	0489	Negative
SRI 1	K. Merino	0490	Negative
SRI 1	K. Merino	0491	Negative
SRI 1	K. Merino	0492	Negative
SRI 1	K. Merino	0493	Negative
SRI 1	K. Merino	0494	Negative
SRI 1	K. Merino	0495	Negative
SRI 1	K. Merino	0496	Negative
SRI 1	K. Merino	0497	Negative
SRI 1	K. Merino	0498	Negative
SRI 1	K. Merino	0499	Negative
SRI 1	K. Merino	0500	Negative
SRI 1	K. Merino	0501	Negative
SRI 1	K. Merino	0502	Positive
SRI 1	K. Merino	0503	Negative
SRI 1	K. Merino	0504	Positive
SRI 1	K. Merino	0505	Negative
SRI 1	K. Merino	0506	Negative
SRI 1	K. Merino	0507	Negative
SRI 1	K. Merino	0508	Negative
SRI 1	K. Merino	0509	Negative
SRI 1	K. Merino	0510	Negative
SRI 1	K. Merino	0511	Negative
SRI 1	K. Merino	0512	Negative
SRI 1	K. Merino	0513	Negative
SRI 1	K. Merino	0514	Negative
SRI 1	K. Merino	0515	Positive
SRI 1	K. Merino	0516	Negative
SRI 1	K. Merino	0517	Negative
SRI 1	K. Merino	0518	Negative
SRI 1	K. Merino	0519	Negative
SRI 1	K. Merino	0520	Negative
SRI 1	K. Merino	0521	Negative
SRI 1	K. Merino	0522	Negative
SRI 1	K. Merino	0523	Negative
SRI 1	K. Merino	0524	Negative
SRI 1	K. Merino	0525	Negative
SRI 1	K. Merino	0526	Negative
SRI 1	K. Merino	0527	Negative
SRI 1	K. Merino	0528	Negative
SRI 1	K. Merino	0529	Negative
SRI 1	K. Merino	0530	Positive
SRI 1	K. Merino	0531	Positive
SRI 1	K. Merino	0532	Negative
SRI 1	K. Merino	0533	Negative
SRI 1	K. Merino	0534	Negative
SRI 1	K. Merino	0535	Negative
SRI 1	K. Merino	0536	Negative
SRI 1	K. Merino	0537	Negative
SRI 1	K. Merino	0538	Negative
SRI 1	K. Merino	0539	Negative
SRI 1	K. Merino	0540	Negative
SRI 1	K. Merino	0541	Negative
SRI 1	K. Merino	0542	Negative
SRI 1	K. Merino	0543	Negative
SRI 1	K. Merino	0544	Positive
SRI 1	K. Merino	0545	Negative
SRI 1	K. Merino	0546	Negative
SRI 1	K. Merino	0547	Negative
SRI 1	K. Merino	0548	Negative
SRI 1	K. Merino	0549	Negative
SRI 1	K. Merino	0550	Negative
SRI 1	K. Merino	0551	Positive
SRI 1	K. Merino	0552	Positive
SRI 1	K. Merino	0553	Negative
SRI 1	K. Merino	0554	Negative
SRI 1	K. Merino	0555	Negative
SRI 1	K. Merino	0556	Negative
SRI 1	K. Merino	0557	Negative
SRI 1	K. Merino	0558	Negative
SRI 1	K. Merino	0559	Positive
SRI 1	K. Merino	0560	Negative
SRI 1	K. Merino	0561	Negative
SRI 1	K. Merino	0562	Negative
SRI 1	K. Merino	0563	Negative
SRI 1	K. Merino	0564	Positive
SRI 1	K. Merino	0565	Negative
SRI 1	K. Merino	0566	Negative
SRI 1	K. Merino	0567	Negative
SRI 1	K. Merino	0568	Negative
SRI 1	K. Merino	0569	Negative
SRI 1	K. Merino	0570	Negative
SRI 1	K. Merino	0571	Negative
SRI 1	K. Merino	0572	Negative
SRI 1	K. Merino	0573	Positive
SRI 1	K. Merino	0574	Negative
SRI 1	K. Merino	0575	Negative
SRI 1	K. Merino	0576	Positive
SRI 1	K. Merino	0577	Negative
SRI 1	K. Merino	0578	Negative
SRI 1	K. Merino	0579	Negative
SRI 1	K. Merino	0580	Negative
SRI 1	K. Merino	0581	Negative
SRI 1	K. Merino	0582	Negative
SRI 1	K. Merino	0583	Negative
SRI 1	K. Merino	0584	Negative
SRI 1	K. Merino	0585	Negative
SRI 1	K. Merino	0586	Negative
SRI 1	K. Merino	0587	Negative
SRI 1	K. Merino	0588	Negative
SRI 1	K. Merino	0589	Negative
SRI 1	K. Merino	0590	Negative
SRI 1	K. Merino	0591	Negative
SRI 1	K. Merino	0592	Negative
SRI 1	K. Merino	0593	Negative
SRI 1	K. Merino	0594	Negative
SRI 1	K. Merino	0595	Negative
SRI 1	K. Merino	0596	Negative
SRI 1	K. Merino	0597	Negative
SRI 1	K. Merino	0598	Negative
SRI 1	K. Merino	0599	Negative
SRI 1	K. Merino	0600	Negative
SRI 1	K. Merino	0601	Negative
SRI 1	K. Merino	0602	Negative
SRI 1	K. Merino	0603	Negative
SRI 1	K. Merino	0604	Negative
SRI 1	K. Merino	0605	Negative
SRI 1	K. Merino	0606	Negative
SRI 1	K. Merino	0607	Negative
SRI 1	K. Merino	0608	Negative
SRI 1	K. Merino	0609	Negative
SRI 1	K. Merino	0610	Negative
SRI 1	K. Merino	0611	Negative
SRI 1	K. Merino	0612	Negative
SRI 1	K. Merino	0613	Negative
SRI 1	K. Merino	0614	Negative
SRI 1	K. Merino	0615	Negative
SRI 1	K. Merino	0616	Negative
SRI 1	K. Merino	0617	Negative
SRI 1	K. Merino	0618	Negative
SRI 1	K. Merino	0619	Positive
SRI 1	K. Merino	0620	Negative
SRI 1	K. Merino	0621	Negative
SRI 1	K. Merino	0622	Negative
SRI 1	K. Merino	0623	Negative
SRI 1	K. Merino	0624	Negative
SRI 1	K. Merino	0625	Negative
SRI 1	K. Merino	0626	Positive
SRI 1	K. Merino	0627	Negative
SRI 1	K. Merino	0628	Negative
SRI 1	K. Merino	0629	Negative
SRI 1	K. Merino	0630	Negative
SRI 1	K. Merino	0631	Negative
SRI 1	K. Merino	0632	Negative
SRI 1	K. Merino	0633	Negative
SRI 1	K. Merino	0634	Positive
SRI 1	K. Merino	0635	Negative
SRI 1	K. Merino	0636	Negative
SRI 1	K. Merino	0637	Positive
SRI 1	K. Merino	0638	Negative
SRI 1	K. Merino	0639	Negative
SRI 1	K. Merino	0640	Negative
SRI 1	K. Merino	0641	Negative
SRI 1	K. Merino	0642	Negative
SRI 1	K. Merino	0643	Negative
SRI 1	K. Merino	0644	Positive
SRI 1	K. Merino	0645	Negative
SRI 1	K. Merino	0646	Negative
SRI 1	K. Merino	0647	Positive
SRI 1	K. Merino	0648	Negative
SRI 1	K. Merino	0649	Negative
SRI 1	K. Merino	0650	Negative
SRI 1	K. Merino	0651	Negative
SRI 1	K. Merino	0652	Negative
SRI 1	K. Merino	0653	Negative
SRI 1	K. Merino	0654	Negative
SRI 1	K. Merino	0655	Negative
SRI 1	K. Merino	0656	Negative
SRI 1	K. Merino	0657	Negative
SRI 1	K. Merino	0658	Negative
SRI 1	K. Merino	0659	Negative
SRI 1	K. Merino	0660	Negative
SRI 1	K. Merino	0661	Negative
SRI 1	K. Merino	0662	Negative
SRI 1	K. Merino	0663	Negative
SRI 1	K. Merino	0664	Negative
SRI 1	K. Merino	0665	Negative
SRI 1	K. Merino	0666	Negative
SRI 1	K. Merino	0667	Negative
SRI 1	K. Merino	0668	Negative
SRI 1	K. Merino	0669	Negative
SRI 1	K. Merino	0670	Negative
SRI 1	K. Merino	0671	Negative
SRI 1	K. Merino	0672	Negative
SRI 1	K. Merino	0673	Negative
SRI 1	K. Merino	1481	Negative
SRI 1	K. Merino	1482	Negative
SRI 1	K. Merino	1483	Negative
SRI 1	K. Merino	1484	Negative
SRI 1	K. Merino	1485	Negative
SRI 1	K. Merino	1486	Negative
SRI 1	K. Merino	1487	Positive
SRI 1	K. Merino	1488	Negative
SRI 1	K. Merino	1489	Negative
SRI 1	K. Merino	1490	Negative
SRI 1	K. Merino	1491	Negative
SRI 1	K. Merino	1492	Negative
SRI 1	K. Merino	1493	Negative
SRI 1	K. Merino	1494	Negative
SRI 1	K. Merino	1495	Negative
SRI 1	K. Merino	1496	Negative
SRI 1	K. Merino	1497	Negative
SRI 1	K. Merino	1498	Negative
SRI 1	K. Merino	1499	Negative
SRI 1	K. Merino	1500	Negative
SRI 1	K. Merino	1501	Negative
SRI 1	K. Merino	1502	Negative
SRI 1	K. Merino	1503	Negative
SRI 1	K. Merino	1504	Positive
SRI 1	K. Merino	1505	Negative
SRI 1	K. Merino	1506	Negative
SRI 1	K. Merino	1507	Negative
SRI 1	K. Merino	1508	Negative
SRI 1	K. Merino	1509	Negative
SRI 1	K. Merino	1510	Negative
SRI 1	K. Merino	1511	Negative
SRI 1	K. Merino	1512	Positive
SRI 1	K. Merino	1513	Negative
SRI 1	K. Merino	1514	Negative
SRI 1	K. Merino	1515	Positive
SRI 1	K. Merino	1516	Negative
SRI 1	K. Merino	1517	Negative
SRI 1	K. Merino	1518	Negative
SRI 1	K. Merino	1519	Negative
SRI 1	K. Merino	1520	Negative
SRI 1	K. Merino	1521	Negative
SRI 1	K. Merino	1522	Negative
SRI 1	K. Merino	1523	Negative
SRI 1	K. Merino	1524	Negative
SRI 1	K. Merino	1525	Negative
SRI 1	K. Merino	1526	Negative
SRI 1	K. Merino	1527	Negative
SRI 1	K. Merino	1528	Negative
SRI 1	K. Merino	1529	Negative
SRI 1	K. Merino	1530	Negative
SRI 1	K. Merino	1531	Negative
SRI 1	K. Merino	1532	Negative
SRI 1	K. Merino	1533	Negative
SRI 1	K. Merino	1534	Negative
SRI 1	K. Merino	1535	Negative
SRI 1	K. Merino	1536	Negative
SRI 1	K. Merino	1537	Negative
SRI 1	K. Merino	1538	Negative
SRI 1	K. Merino	1539	Negative
SRI 1	K. Merino	1540	Negative
SRI 1	K. Merino	1541	Negative
SRI 1	K. Merino	1542	Negative
SRI 1	K. Merino	1543	Negative
SRI 1	K. Merino	1544	Negative
SRI 1	K. Merino	1545	Negative
SRI 1	K. Merino	1546	Negative
SRI 1	K. Merino	1547	Negative
SRI 1	K. Merino	1548	Negative
SRI 1	K. Merino	1549	Negative
SRI 1	K. Merino	1550	Negative
SRI 1	K. Merino	1551	Negative
SRI 1	K. Merino	1552	Negative
SRI 1	K. Merino	1553	Negative
SRI 1	K. Merino	1554	Negative
SRI 1	K. Merino	1555	Negative
SRI 1	K. Merino	1556	Negative
SRI 1	K. Merino	1557	Negative
SRI 1	K. Merino	1558	Negative
SRI 1	K. Merino	1559	Negative
SRI 1	K. Merino	1560	Negative
SRI 1	K. Merino	1561	Negative
SRI 1	K. Merino	1562	Negative
SRI 1	K. Merino	1563	Negative
SRI 1	K. Merino	1564	Negative
SRI 1	K. Merino	1565	Negative
SRI 1	K. Merino	1566	Negative
SRI 1	K. Merino	1567	Negative
SRI 1	K. Merino	1568	Negative
SRI 1	K. Merino	1569	Negative
SRI 1	K. Merino	1570	Negative
SRI 1	K. Merino	1571	Negative
SRI 1	K. Merino	1572	Positive
SRI 1	K. Merino	1573	Negative
SRI 1	K. Merino	1574	Positive
SRI 1	K. Merino	1575	Negative
SRI 1	K. Merino	1576	Negative
SRI 1	K. Merino	1577	Negative
SRI 1	K. Merino	1578	Negative
SRI 1	K. Merino	1579	Negative
SRI 1	K. Merino	1580	Negative
SRI 1	K. Merino	1581	Negative
SRI 1	K. Merino	1582	Negative
SRI 1	K. Merino	1583	Negative
SRI 1	K. Merino	1584	Negative
SRI 1	K. Merino	1585	Negative
SRI 1	K. Merino	1586	Negative
SRI 1	K. Merino	1587	Negative
SRI 1	K. Merino	1588	Negative
SRI 1	K. Merino	1589	Positive
SRI 1	K. Merino	1590	Negative
SRI 1	K. Merino	1591	Negative
SRI 1	K. Merino	1592	Negative
SRI 1	K. Merino	1593	Negative
SRI 1	K. Merino	1594	Negative
SRI 1	K. Merino	1595	Negative
SRI 1	K. Merino	1596	Negative
SRI 1	K. Merino	1597	Negative
SRI 1	K. Merino	1598	Negative
SRI 1	K. Merino	1599	Positive
SRI 1	K. Merino	1600	Negative
SRI 1	K. Merino	1601	Negative
SRI 1	K. Merino	1602	Negative
SRI 1	K. Merino	1603	Negative
SRI 1	K. Merino	1604	Negative
SRI 1	K. Merino	1605	Negative
SRI 1	K. Merino	1606	Negative
SRI 1	K. Merino	1607	Negative
SRI 1	K. Merino	1608	Negative
SRI 1	K. Merino	1609	Negative
SRI 1	K. Merino	1610	Negative
SRI 1	K. Merino	1611	Negative
SRI 1	K. Merino	1612	Negative
SRI 1	K. Merino	1613	Negative
SRI 1	K. Merino	1614	Negative
SRI 1	K. Merino	1615	Negative
SRI 1	K. Merino	1616	Negative
SRI 1	K. Merino	1617	Negative
SRI 1	K. Merino	1618	Negative
SRI 1	K. Merino	1619	Negative
SRI 1	K. Merino	1620	Negative
SRI 1	K. Merino	1621	Negative
SRI 1	K. Merino	1622	Negative
SRI 1	K. Merino	1623	Negative
SRI 1	K. Merino	1624	Negative
SRI 1	K. Merino	1625	Negative
SRI 1	K. Merino	1626	Negative
SRI 1	K. Merino	1627	Negative
SRI 1	K. Merino	1628	Negative
SRI 1	K. Merino	1629	Negative
SRI 1	K. Merino	1630	Negative
SRI 1	K. Merino	1631	Negative
SRI 1	K. Merino	1632	Negative
SRI 1	K. Merino	1633	Negative
SRI 1	K. Merino	1634	Negative
SRI 1	K. Merino	1635	Negative
SRI 1	K. Merino	1636	Negative
SRI 1	K. Merino	1637	Negative
SRI 1	K. Merino	1638	Negative
SRI 1	K. Merino	1639	Negative
SRI 1	K. Merino	1640	Negative
SRI 1	K. Merino	1641	Negative
SRI 1	K. Merino	1642	Negative
SRI 1	K. Merino	1643	Negative
SRI 1	K. Merino	1644	Positive
SRI 1	K. Merino	1645	Negative
SRI 1	K. Merino	1646	Negative
SRI 1	K. Merino	1647	Negative
SRI 1	K. Merino	1648	Negative
SRI 1	K. Merino	1649	Negative
SRI 1	K. Merino	1650	Negative
SRI 1	K. Merino	1651	Negative
SRI 1	K. Merino	1652	Negative
SRI 1	K. Merino	1653	Negative
SRI 1	K. Merino	1654	Negative
SRI 1	K. Merino	1655	Negative
SRI 1	K. Merino	1656	Negative
SRI 1	K. Merino	1657	Negative
SRI 1	K. Merino	1658	Negative
SRI 1	K. Merino	1659	Negative
SRI 1	K. Merino	1660	Negative
SRI 1	K. Merino	1661	Negative
SRI 1	K. Merino	1662	Negative
SRI 1	K. Merino	1663	Negative
SRI 1	K. Merino	1664	Positive
SRI 1	K. Merino	1665	Negative
SRI 1	K. Merino	1666	Negative
SRI 1	K. Merino	1667	Negative
SRI 1	K. Merino	1668	Negative
SRI 1	K. Merino	1669	Negative
SRI 1	K. Merino	1670	Negative
SRI 1	K. Merino	1671	Negative
SRI 1	K. Merino	1672	Negative
SRI 1	K. Merino	1673	Negative
SRI 1	K. Merino	1674	Negative
SRI 1	K. Merino	1675	Negative
SRI 1	K. Merino	1676	Negative
SRI 1	K. Merino	1677	Negative
SRI 1	K. Merino	1678	Negative
SRI 1	K. Merino	1679	Negative
SRI 1	K. Merino	1680	Positive
SRI 1	K. Merino	1681	Negative
SRI 1	K. Merino	1682	Negative
SRI 1	K. Merino	1683	Negative
SRI 1	K. Merino	1684	Negative
SRI 1	K. Merino	1685	Negative
SRI 1	K. Merino	1686	Negative
SRI 1	K. Merino	1687	Negative
SRI 1	K. Merino	1688	Negative
SRI 1	K. Merino	1689	Negative
SRI 1	K. Merino	1690	Negative
SRI 1	K. Merino	1691	Negative
SRI 1	K. Merino	1692	Negative
SRI 1	K. Merino	1693	Negative
SRI 1	K. Merino	1694	Negative
SRI 1	K. Merino	1695	Negative
SRI 1	K. Merino	1696	Negative
SRI 1	K. Merino	1697	Negative
SRI 1	K. Merino	1698	Negative
SRI 1	K. Merino	1699	Negative
SRI 1	K. Merino	1700	Negative
SRI 1	K. Merino	1701	Negative
SRI 1	K. Merino	1702	Negative
SRI 1	K. Merino	1703	Negative
SRI 1	K. Merino	1704	Negative
SRI 1	K. Merino	1705	Negative
SRI 1	K. Merino	1706	Negative
SRI 1	K. Merino	1707	Negative
SRI 1	K. Merino	1708	Negative
SRI 2	Bandirmac	1079	Negative
SRI 2	Bandirma	1080	Negative
SRI 2	Bandirma	1081	Negative
SRI 2	Bandirma	1082	Negative
SRI 2	Bandirma	1083	Negative
SRI 2	Bandirma	1084	Negative
SRI 2	Bandirma	1085	Negative
SRI 2	Bandirma	1086	Negative
SRI 2	Bandirma	1087	Positive
SRI 2	Bandirma	1088	Negative
SRI 2	Bandirma	1089	Positive
SRI 2	Bandirma	1090	Negative
SRI 2	Bandirma	1091	Negative
SRI 2	Bandirma	1092	Negative
SRI 2	Bandirma	1093	Negative
SRI 2	Bandirma	1094	Negative
SRI 2	Bandirma	1095	Negative
SRI 2	Bandirma	1096	Negative
SRI 2	Bandirma	1097	Negative
SRI 2	Bandirma	1098	Negative
SRI 2	Bandirma	1099	Negative
SRI 2	Bandirma	1100	Negative
SRI 2	Bandirma	1101	Negative
SRI 2	Bandirma	1102	Negative
SRI 2	Bandirma	1103	Negative
SRI 2	Bandirma	1104	Negative
SRI 2	Bandirma	1105	Negative
SRI 2	Bandirma	1106	Negative
SRI 2	Bandirma	1107	Negative
SRI 2	Bandirma	1108	Negative
SRI 2	Bandirma	1109	Negative
SRI 2	Bandirma	1110	Negative
SRI 2	Bandirma	1111	Negative
SRI 2	Bandirma	1112	Negative
SRI 2	Bandirma	1113	Negative
SRI 2	Bandirma	1114	Negative
SRI 2	Bandirma	1115	Negative
SRI 2	Bandirma	1116	Negative
SRI 2	Bandirma	1117	Negative
SRI 2	Bandirma	1118	Positive
SRI 2	Bandirma	1119	Positive
SRI 2	Bandirma	1120	Negative
SRI 2	Bandirma	1121	Negative
SRI 2	Bandirma	1122	Negative
SRI 2	Bandirma	1123	Negative
SRI 2	Bandirma	1124	Negative
SRI 2	Bandirma	1125	Negative
SRI 2	Bandirma	1126	Negative
SRI 2	Bandirma	1127	Negative
SRI 2	Bandirma	1128	Negative
SRI 2	Bandirma	1129	Negative
SRI 2	Bandirma	1130	Negative
SRI 2	Bandirma	1131	Negative
SRI 2	Bandirma	1132	Negative
SRI 2	Bandirma	1133	Negative
SRI 2	Bandirma	1134	Negative
SRI 2	Bandirma	1135	Negative
SRI 2	Bandirma	1136	Negative
SRI 2	Bandirma	1137	Negative
SRI 2	Bandirma	1138	Negative
SRI 2	Bandirma	1139	Negative
SRI 2	Bandirma	1140	Negative
SRI 2	Bandirma	1141	Negative
SRI 2	Bandirma	1142	Negative
SRI 2	Bandirma	1143	Negative
SRI 2	Bandirma	1144	Negative
SRI 2	Bandirma	1145	Negative
SRI 2	Bandirma	1146	Negative
SRI 2	Bandirma	1147	Negative
SRI 2	Bandirma	1148	Negative
SRI 2	Bandirma	1149	Negative
SRI 2	Bandirma	1150	Negative
SRI 2	Bandirma	1151	Negative
SRI 2	Bandirma	1152	Negative
SRI 2	Bandirma	1153	Negative
SRI 2	Bandirma	1154	Negative
SRI 2	Bandirma	1155	Negative
SRI 2	Bandirma	1156	Negative
SRI 2	Bandirma	1157	Negative
SRI 2	Bandirma	1158	Negative
SRI 2	Bandirma	1159	Negative
SRI 2	Bandirma	1160	Positive
SRI 2	Bandirma	1161	Negative
SRI 2	Bandirma	1162	Negative
SRI 2	Bandirma	1163	Negative
SRI 2	Bandirma	1164	Positive
SRI 2	Bandirma	1165	Negative
SRI 2	Bandirma	1166	Positive
SRI 2	Bandirma	1167	Negative
SRI 2	Bandirma	1168	Negative
SRI 2	Bandirma	1169	Negative
SRI 2	Bandirma	1170	Negative
SRI 2	Bandirma	1171	Negative
SRI 2	Bandirma	1172	Negative
SRI 2	Bandirma	1173	Negative
SRI 2	Bandirma	1174	Negative
SRI 2	Bandirma	1175	Negative
SRI 2	Bandirma	1176	Negative
SRI 2	Bandirma	1177	Negative
SRI 2	Bandirma	1178	Negative
SRI 2	Bandirma	1179	Negative
SRI 2	Bandirma	1180	Negative
SRI 2	Bandirma	1181	Negative
SRI 2	Bandirma	1182	Positive
SRI 2	Bandirma	1183	Negative
SRI 2	Bandirma	1184	Negative
SRI 2	Bandirma	1185	Negative
SRI 2	Bandirma	1186	Negative
SRI 2	Bandirma	1187	Negative
SRI 2	Bandirma	1188	Negative
SRI 2	Bandirma	1189	Negative
SRI 2	Bandirma	1190	Negative
SRI 2	Bandirma	1191	Negative
SRI 2	Bandirma	1192	Negative
SRI 2	Bandirma	1193	Negative
SRI 2	Bandirma	1194	Negative
SRI 2	Bandirma	1195	Negative
SRI 2	Bandirma	1196	Positive
SRI 2	Bandirma	1197	Negative
SRI 2	Bandirma	1198	Negative
SRI 2	Bandirma	1199	Negative
SRI 2	Bandirma	1200	Negative
SRI 2	Bandirma	1201	Negative
SRI 2	Bandirma	1202	Negative
SRI 2	Bandirma	1203	Negative
SRI 2	Bandirma	1204	Negative
SRI 2	Bandirma	1205	Positive
SRI 2	Bandirma	1206	Negative
SRI 2	Bandirma	1207	Positive
SRI 2	Bandirma	1208	Negative
SRI 2	Bandirma	1209	Negative
SRI 2	Bandirma	1210	Negative
SRI 2	Bandirma	1211	Negative
SRI 2	Bandirma	1212	Negative
SRI 2	Bandirma	1213	Negative
SRI 2	Bandirma	1214	Negative
SRI 2	Bandirma	1215	Negative
SRI 2	Bandirma	1216	Negative
SRI 2	Bandirma	1217	Negative
SRI 2	Bandirma	1218	Negative
SRI 2	Bandirma	1219	Negative
SRI 2	Bandirma	1220	Negative
SRI 2	Bandirma	1221	Negative
SRI 2	Bandirma	1222	Negative
SRI 2	Bandirma	1223	Negative
SRI 2	Bandirma	1224	Negative
SRI 2	Bandirma	1225	Negative
SRI 2	Bandirma	1226	Negative
SRI 2	Bandirma	1227	Negative
SRI 2	Bandirma	1228	Negative
SRI 2	Bandirma	1229	Negative
SRI 2	Bandirma	1230	Negative
SRI 2	Bandirma	1231	Negative
SRI 2	Bandirma	1232	Negative
SRI 2	Bandirma	1233	Negative
SRI 2	Bandirma	1234	Negative
SRI 2	Bandirma	1235	Negative
SRI 2	Bandirma	1236	Negative
SRI 2	Bandirma	1237	Negative
SRI 2	Bandirma	1238	Negative
SRI 2	Bandirma	1239	Negative
SRI 2	Bandirma	1240	Negative
SRI 2	Bandirma	1241	Negative
SRI 2	Bandirma	1242	Negative
SRI 2	Bandirma	1243	Negative
SRI 2	Bandirma	1244	Negative
SRI 2	Bandirma	1245	Negative
SRI 2	Bandirma	1246	Negative
SRI 2	Bandirma	1247	Negative
SRI 2	Bandirma	1248	Negative
SRI 2	Bandirma	1249	Negative
SRI 2	Bandirma	1250	Negative
SRI 2	Bandirma	1251	Negative
SRI 2	Bandirma	1252	Negative
SRI 2	Bandirma	1253	Negative
SRI 2	Bandirma	1254	Negative
SRI 2	Bandirma	1255	Negative
SRI 2	Bandirma	1256	Positive
SRI 2	Bandirma	1257	Negative
SRI 2	Bandirma	1258	Negative
SRI 2	Bandirma	1259	Negative
SRI 2	Bandirma	1260	Negative
SRI 2	Bandirma	1261	Negative
SRI 2	Bandirma	1262	Negative
SRI 2	Bandirma	1263	Negative
SRI 2	Bandirma	1264	Negative
SRI 2	Bandirma	1265	Positive
SRI 2	Bandirma	1266	Negative
SRI 2	Bandirma	1267	Negative
SRI 2	Bandirma	1268	Negative
SRI 2	Bandirma	1269	Negative
SRI 2	Bandirma	1270	Negative
SRI 2	Bandirma	1271	Negative
SRI 2	Bandirma	1272	Negative
SRI 2	Bandirma	1273	Negative
SRI 2	Bandirma	1274	Negative
SRI 2	Bandirma	1275	Negative
SRI 2	Bandirma	1276	Negative
SRI 2	Bandirma	1277	Negative
SRI 2	Bandirma	1278	Negative
SRI 2	Bandirma	1279	Negative
SRI 2	Bandirma	1280	Negative
SRI 2	Bandirma	1281	Negative
SRI 2	Bandirma	1282	Negative
SRI 2	Bandirma	1283	Negative
SRI 2	Bandirma	1284	Negative
SRI 2	Bandirma	1285	Negative
SRI 2	Bandirma	1286	Negative
SRI 2	Bandirma	1287	Negative
SRI 2	Bandirma	1288	Negative
SRI 2	Bandirma	1289	Negative
SRI 2	Bandirma	1290	Negative
SRI 2	Bandirma	1291	Negative
SRI 2	Bandirma	1292	Negative
SRI 2	Bandirma	1293	Negative
SRI 2	Bandirma	1294	Negative
SRI 2	Bandirma	1295	Negative
SRI 2	Bandirma	1296	Negative
SRI 2	Bandirma	1297	Negative
SRI 2	Bandirma	1298	Negative
SRI 2	Bandirma	1299	Negative
SRI 2	Bandirma	1300	Negative
SRI 2	Bandirma	1301	Negative
SRI 2	Bandirma	1302	Negative
SRI 2	Bandirma	1303	Negative
SRI 2	Bandirma	1304	Negative
SRI 2	Bandirma	1305	Negative
SRI 2	Bandirma	1306	Negative
SRI 2	Bandirma	1307	Negative
SRI 2	Bandirma	1308	Negative
SRI 2	Bandirma	1309	Negative
SRI 2	Bandirma	1310	Negative
SRI 2	Bandirma	1311	Negative
SRI 2	Bandirma	1312	Negative
SRI 2	Bandirma	1313	Negative
SRI 2	Bandirma	1314	Negative
SRI 2	Bandirma	1315	Negative
SRI 2	Bandirma	1316	Negative
SRI 2	Bandirma	1317	Negative
SRI 2	Bandirma	1318	Negative
SRI 2	Bandirma	1319	Negative
SRI 2	Bandirma	1320	Negative
SRI 2	Bandirma	1321	Negative
SRI 2	Bandirma	1322	Negative
SRI 2	Bandirma	1323	Negative
SRI 2	Bandirma	1334	Negative
SRI 2	Bandirma	1335	Negative
SRI 2	Bandirma	1336	Negative
SRI 2	Bandirma	1337	Negative
SRI 2	Bandirma	1338	Negative
SRI 2	Bandirma	1339	Negative
SRI 2	Bandirma	1340	Negative
SRI 2	Bandirma	1341	Negative
SRI 2	Bandirma	1342	Negative
SRI 2	Bandirma	1343	Negative
SRI 2	Bandirma	1344	Negative
SRI 2	Bandirma	1345	Negative
SRI 2	Bandirma	1346	Negative
SRI 2	Bandirma	1347	Negative
SRI 2	Bandirma	1348	Negative
SRI 2	Bandirma	1349	Negative
SRI 2	Bandirma	1350	Negative
SRI 2	Bandirma	1351	Positive
SRI 2	Bandirma	1352	Negative
SRI 2	Bandirma	1353	Negative
SRI 2	Bandirma	1354	Negative
SRI 2	Bandirma	1355	Negative
SRI 2	Bandirma	1356	Negative
SRI 2	Bandirma	1357	Negative
SRI 2	Bandirma	1358	Positive
SRI 2	Bandirma	1359	Negative
SRI 2	Bandirma	1360	Negative
SRI 2	Bandirma	1361	Negative
SRI 2	Bandirma	1362	Negative
SRI 2	Bandirma	1363	Negative
SRI 2	Bandirma	1364	Negative
SRI 2	Bandirma	1365	Negative
SRI 2	Bandirma	1366	Negative
SRI 2	Bandirma	1367	Negative
SRI 2	Bandirma	1368	Negative
SRI 2	Bandirma	1369	Negative
SRI 2	Bandirma	1370	Negative
SRI 2	Bandirma	1371	Negative
SRI 2	Bandirma	1372	Negative
SRI 2	Bandirma	1373	Negative
SRI 2	Bandirma	1374	Negative
SRI 2	Bandirma	1375	Negative
SRI 2	Bandirma	1376	Negative
SRI 2	Bandirma	1377	Negative
SRI 2	Bandirma	1378	Negative
SRI 2	Bandirma	1379	Negative
SRI 2	Bandirma	1380	Negative
SRI 2	Bandirma	1381	Negative
SRI 2	Bandirma	1382	Negative
SRI 2	Bandirma	1383	Negative
SRI 2	Bandirma	1384	Negative
SRI 2	Bandirma	1385	Negative
SRI 2	Bandirma	1386	Negative
SRI 2	Bandirma	1387	Negative
SRI 2	Bandirma	1388	Negative
SRI 2	Bandirma	1389	Negative
SRI 2	Bandirma	1390	Negative
SRI 2	Bandirma	1391	Negative
SRI 2	Bandirma	1392	Negative
SRI 2	Bandirma	1393	Negative
SRI 2	Bandirma	1394	Negative
SRI 2	Bandirma	1395	Negative
SRI 2	Bandirma	1396	Positive
SRI 2	Bandirma	1397	Positive
SRI 2	Bandirma	1398	Negative
SRI 2	Bandirma	1399	Negative
SRI 2	Bandirma	1400	Negative
SRI 2	Bandirma	1401	Negative
SRI 2	Bandirma	1402	Negative
SRI 2	Bandirma	1403	Negative
SRI 2	Bandirma	1404	Negative
SRI 2	Bandirma	1405	Negative
SRI 2	Bandirma	1406	Negative
SRI 2	Bandirma	1407	Negative
SRI 2	Bandirma	1408	Negative
SRI 2	Bandirma	1409	Negative
SRI 2	Bandirma	1410	Negative
SRI 2	Bandirma	1411	Negative
SRI 2	Bandirma	1412	Negative
SRI 2	Bandirma	1413	Negative
SRI 2	Bandirma	1414	Positive
SRI 2	Bandirma	1415	Negative
SRI 2	Bandirma	1416	Negative
SRI 2	Bandirma	1417	Negative
SRI 2	Bandirma	1418	Negative
SRI 2	Bandirma	1419	Negative
SRI 2	Bandirma	1420	Negative
SRI 2	Bandirma	1421	Negative
SRI 2	Bandirma	1422	Negative
SRI 2	Bandirma	1423	Negative
SRI 2	Bandirma	1424	Negative
SRI 2	Bandirma	1425	Negative
SRI 2	Bandirma	1426	Negative
SRI 2	Bandirma	1427	Negative
SRI 2	Bandirma	1428	Negative
SRI 2	Bandirma	1429	Negative
SRI 2	Bandirma	1430	Negative
SRI 2	Bandirma	1431	Negative
SRI 2	Bandirma	1432	Negative
SRI 2	Bandirma	1433	Negative
SRI 2	Bandirma	1434	Negative
SRI 2	Bandirma	1435	Negative
SRI 2	Bandirma	1436	Negative
SRI 2	Bandirma	1437	Negative
SRI 2	Bandirma	1438	Negative
SRI 2	Bandirma	1439	Negative
SRI 2	Bandirma	1440	Negative
SRI 2	Bandirma	1441	Negative
SRI 2	Bandirma	1442	Negative
SRI 2	Bandirma	1443	Negative
SRI 2	Bandirma	1444	Negative
SRI 2	Bandirma	1445	Negative
SRI 2	Bandirma	1446	Negative
SRI 2	Bandirma	1840	Negative
SRI 2	Bandirma	1842	Negative
SRI 2	Bandirma	1843	Negative
SRI 2	Bandirma	1844	Negative
SRI 2	Bandirma	1845	Negative
SRI 2	Bandirma	1846	Negative
SRI 2	Bandirma	1847	Negative
SRI 2	Bandirma	1852	Negative
SRI 2	Hampshire crossd	1711	Negative
SRI 2	Hampshire cross	1712	Negative
SRI 2	Hampshire cross	1713	Negative
SRI 2	Hampshire cross	1714	Negative
SRI 2	Hampshire cross	1715	Negative
SRI 2	Hampshire cross	1716	Negative
SRI 2	Hampshire cross	1717	Negative
SRI 2	Hampshire cross	1718	Negative
SRI 2	Hampshire cross	1719	Negative
SRI 2	Hampshire cross	1720	Negative
SRI 2	Hampshire cross	1721	Negative
SRI 2	Hampshire cross	1722	Negative
SRI 2	Hampshire cross	1723	Negative
SRI 2	Hampshire cross	1724	Negative
SRI 2	Hampshire cross	1725	Negative
SRI 2	Hampshire cross	1726	Negative
SRI 2	Hampshire cross	1727	Negative
SRI 2	Hampshire cross	1728	Negative
SRI 2	Hampshire cross	1729	Negative
SRI 2	Hampshire cross	1730	Negative
SRI 2	Hampshire cross	1731	Negative
SRI 2	Hampshire cross	1732	Negative
SRI 2	Hampshire cross	1733	Positive
SRI 2	Hampshire cross	1734	Negative
SRI 2	Hampshire cross	1735	Negative
SRI 2	Hampshire cross	1736	Negative
SRI 2	Hampshire cross	1737	Negative
SRI 2	Hampshire cross	1738	Negative
SRI 2	Hampshire cross	1739	Negative
SRI 2	Hampshire cross	1740	Negative
SRI 2	Hampshire cross	1741	Negative
SRI 2	Hampshire cross	1742	Negative
SRI 2	Hampshire cross	1743	Negative
SRI 2	Hampshire cross	1744	Negative
SRI 2	Hampshire cross	1745	Negative
SRI 2	Hampshire cross	1746	Negative
SRI 2	Hampshire cross	1747	Negative
SRI 2	Hampshire cross	1748	Negative
SRI 2	Hampshire cross	1749	Negative
SRI 2	Hampshire cross	1750	Negative
SRI 2	Hampshire cross	1751	Negative
SRI 2	Hampshire cross	1752	Negative
SRI 2	Hampshire cross	1753	Negative
SRI 2	Hampshire cross	1754	Negative
SRI 2	Hampshire cross	1755	Negative
SRI 2	Hampshire cross	1756	Negative
SRI 2	Hampshire cross	1757	Negative
SRI 2	Hampshire cross	1758	Positive
SRI 2	Hampshire cross	1759	Negative
SRI 2	Hampshire cross	1760	Negative
SRI 2	Hampshire cross	1761	Negative
SRI 2	Hampshire cross	1762	Negative
SRI 2	Hampshire cross	1763	Negative
SRI 2	Hampshire cross	1764	Negative
SRI 2	Hampshire cross	1765	Negative
SRI 2	Hampshire cross	1766	Negative
SRI 2	Hampshire cross	1767	Negative
SRI 2	Hampshire cross	1768	Negative
SRI 2	Hampshire cross	1769	Negative
SRI 2	Hampshire cross	1770	Positive
SRI 2	Hampshire cross	1771	Negative
SRI 2	Hampshire cross	1772	Negative
SRI 2	Hampshire cross	1773	Negative
SRI 2	Hampshire cross	1774	Negative
SRI 2	Hampshire cross	1775	Negative
SRI 2	Hampshire cross	1776	Negative
SRI 2	Hampshire cross	1777	Negative
SRI 2	Hampshire cross	1778	Negative
SRI 2	Hampshire cross	1779	Negative
SRI 2	Hampshire cross	1780	Negative
SRI 2	Hampshire cross	1781	Negative
SRI 2	Hampshire cross	1782	Negative
SRI 2	Hampshire cross	1783	Negative
SRI 2	Hampshire cross	1784	Negative
SRI 2	Hampshire cross	1785	Negative
SRI 2	Hampshire cross	1786	Negative
SRI 2	Hampshire cross	1787	Negative
SRI 2	Hampshire cross	1788	Negative
SRI 2	Hampshire cross	1789	Negative
SRI 2	Hampshire cross	1790	Negative
SRI 2	Hampshire cross	1791	Negative
SRI 2	Hampshire cross	1792	Negative
SRI 2	Hampshire cross	1793	Negative
SRI 2	Hampshire cross	1794	Negative
SRI 2	Hampshire cross	1795	Negative
SRI 2	Hampshire cross	1796	Negative
SRI 2	Hampshire cross	1797	Negative
SRI 2	Hampshire cross	1798	Negative
SRI 2	Hampshire cross	1799	Negative
SRI 2	Hampshire cross	1800	Negative
SRI 2	Hampshire cross	1801	Negative
SRI 2	Hampshire cross	1802	Negative
SRI 2	Hampshire cross	1803	Negative
SRI 2	Hampshire cross	1841	Negative
SRI 2	Hampshire cross	1848	Negative
SRI 2	Hampshire cross	1849	Negative
SRI 2	Hampshire cross	1850	Positive
SRI 2	Hampshire cross	1851	Negative
SRI 2	Hampshire cross	1853	Negative
SRI 2	Hampshire cross	1854	Negative
SRI 2	Hampshire cross	1855	Negative
SRI 2	Hampshire cross	1856	Negative
SRI 2	Ramlice	0674	Negative
SRI 2	Ramlic	0697	Negative
SRI 2	Ramlic	0711	Negative
SRI 2	Ramlic	0742	Negative
SRI 2	Ramlic	0748	Negative
SRI 2	Ramlic	0784	Negative
SRI 2	Ramlic	0787	Negative
SRI 2	Ramlic	0790	Negative
SRI 2	Ramlic	0794	Negative
SRI 2	Ramlic	0795	Negative
SRI 2	Ramlic	0804	Negative
SRI 2	Ramlic	0805	Negative
SRI 2	Ramlic	0806	Negative
SRI 2	Ramlic	0833	Negative
SRI 2	Ramlic	0834	Negative
SRI 2	Ramlic	0860	Negative
SRI 2	Ramlic	0871	Negative
SRI 2	Ramlic	0872	Negative
SRI 2	Ramlic	0874	Positive
SRI 2	Ramlic	0875	Negative
SRI 2	Ramlic	0878	Negative
SRI 2	Ramlic	0883	Negative
SRI 2	Ramlic	0884	Negative
SRI 2	Ramlic	0891	Negative
SRI 2	Ramlic	0900	Negative
SRI 2	Ramlic	0901	Negative
SRI 2	Ramlic	0907	Negative
SRI 2	Ramlic	0913	Positive
SRI 2	Ramlic	0914	Negative
SRI 2	Ramlic	0926	Negative
SRI 2	Ramlic	0988	Negative
SRI 2	Ramlic	0991	Negative
SRI 2	Ramlic	0995	Negative
SRI 2	Ramlic	1005	Negative
SRI 2	Ramlic	1018	Negative
SRI 2	Ramlic	1024	Negative
SRI 2	Ramlic	1036	Negative
SRI 2	Ramlic	1042	Negative
SRI 2	Ramlic	1043	Negative
SRI 2	Ramlic	1045	Negative
SRI 2	Ramlic	1051	Negative
SRI 2	Ramlic	1053	Negative
SRI 2	Ramlic	1056	Negative
SRI 2	Ramlic	1058	Negative
SRI 2	Ramlic	1060	Negative
SRI 2	Ramlic	1061	Negative
SRI 2	Ramlic	1062	Negative
SRI 2	Ramlic	1063	Negative
SRI 2	Ramlic	1066	Negative
SRI 2	Ramlic	1068	Negative
SRI 2	Ramlic	1069	Negative
SRI 2	SBA crossf	1804	Negative
SRI 2	SBA cross	1805	Negative
SRI 2	SBA cross	1806	Negative
SRI 2	SBA cross	1807	Negative
SRI 2	SBA cross	1808	Negative
SRI 2	SBA cross	1809	Negative
SRI 2	SBA cross	1810	Negative
SRI 2	SBA cross	1811	Negative
SRI 2	SBA cross	1812	Negative
SRI 2	SBA cross	1813	Negative
SRI 2	SBA cross	1814	Negative
SRI 2	SBA cross	1815	Negative
SRI 2	SBA cross	1816	Negative
SRI 2	SBA cross	1817	Negative
SRI 2	SBA cross	1818	Negative
SRI 2	SBA cross	1819	Negative
SRI 2	SBA cross	1820	Negative
SRI 2	SBA cross	1821	Negative
SRI 2	SBA cross	1822	Negative
SRI 2	SBA cross	1823	Positive
SRI 2	SBA cross	1824	Negative
SRI 2	SBA cross	1825	Negative
SRI 2	SBA cross	1826	Negative
SRI 2	SBA cross	1827	Negative
SRI 2	SBA cross	1828	Negative
SRI 2	SBA cross	1829	Negative
SRI 2	SBA cross	1830	Negative
SRI 2	SBA cross	1831	Negative
SRI 2	SBA cross	1832	Negative
SRI 2	SBA cross	1833	Negative
SRI 2	SBA cross	1834	Negative
SRI 2	SBA cross	1835	Negative
SRI 2	SBA cross	1836	Positive
SRI 2	SBA cross	1837	Negative
SRI 2	SBA cross	1838	Negative
SRI 2	SBA cross	1839	Negative
SRI 2	Kivircikg	0676	Negative
SRI 2	Kivircik	0680	Negative
SRI 2	Kivircik	0682	Negative
SRI 2	Kivircik	0685	Negative
SRI 2	Kivircik	0688	Negative
SRI 2	Kivircik	0689	Negative
SRI 2	Kivircik	0690	Negative
SRI 2	Kivircik	0692	Negative
SRI 2	Kivircik	0693	Negative
SRI 2	Kivircik	0694	Negative
SRI 2	Kivircik	0695	Negative
SRI 2	Kivircik	0696	Negative
SRI 2	Kivircik	0698	Negative
SRI 2	Kivircik	0699	Negative
SRI 2	Kivircik	0700	Negative
SRI 2	Kivircik	0701	Negative
SRI 2	Kivircik	0703	Negative
SRI 2	Kivircik	0704	Negative
SRI 2	Kivircik	0705	Negative
SRI 2	Kivircik	0706	Negative
SRI 2	Kivircik	0707	Negative
SRI 2	Kivircik	0708	Negative
SRI 2	Kivircik	0710	Negative
SRI 2	Kivircik	0713	Negative
SRI 2	Kivircik	0714	Positive
SRI 2	Kivircik	0715	Negative
SRI 2	Kivircik	0716	Negative
SRI 2	Kivircik	0718	Negative
SRI 2	Kivircik	0719	Negative
SRI 2	Kivircik	0720	Negative
SRI 2	Kivircik	0721	Negative
SRI 2	Kivircik	0723	Negative
SRI 2	Kivircik	0724	Negative
SRI 2	Kivircik	0726	Negative
SRI 2	Kivircik	0727	Negative
SRI 2	Kivircik	0728	Negative
SRI 2	Kivircik	0729	Negative
SRI 2	Kivircik	0731	Negative
SRI 2	Kivircik	0732	Negative
SRI 2	Kivircik	0733	Negative
SRI 2	Kivircik	0734	Negative
SRI 2	Kivircik	0735	Negative
SRI 2	Kivircik	0736	Positive
SRI 2	Kivircik	0737	Negative
SRI 2	Kivircik	0738	Negative
SRI 2	Kivircik	0739	Negative
SRI 2	Kivircik	0740	Positive
SRI 2	Kivircik	0741	Negative
SRI 2	Kivircik	0743	Negative
SRI 2	Kivircik	0744	Positive
SRI 2	Kivircik	0745	Negative
SRI 2	Kivircik	0746	Negative
SRI 2	Kivircik	0747	Negative
SRI 2	Kivircik	0749	Negative
SRI 2	Kivircik	0750	Negative
SRI 2	Kivircik	0751	Negative
SRI 2	Kivircik	0752	Negative
SRI 2	Kivircik	0753	Negative
SRI 2	Kivircik	0754	Negative
SRI 2	Kivircik	0756	Negative
SRI 2	Kivircik	0757	Negative
SRI 2	Kivircik	0758	Negative
SRI 2	Kivircik	0759	Negative
SRI 2	Kivircik	0761	Negative
SRI 2	Kivircik	0762	Negative
SRI 2	Kivircik	0763	Negative
SRI 2	Kivircik	0765	Negative
SRI 2	Kivircik	0767	Negative
SRI 2	Kivircik	0769	Negative
SRI 2	Kivircik	0770	Negative
SRI 2	Kivircik	0771	Negative
SRI 2	Kivircik	0772	Negative
SRI 2	Kivircik	0773	Negative
SRI 2	Kivircik	0774	Negative
SRI 2	Kivircik	0775	Negative
SRI 2	Kivircik	0776	Negative
SRI 2	Kivircik	0777	Negative
SRI 2	Kivircik	0778	Negative
SRI 2	Kivircik	0779	Positive
SRI 2	Kivircik	0780	Negative
SRI 2	Kivircik	0781	Negative
SRI 2	Kivircik	0782	Negative
SRI 2	Kivircik	0792	Positive
SRI 2	Kivircik	0793	Negative
SRI 2	Kivircik	0797	Negative
SRI 2	Kivircik	0798	Negative
SRI 2	Kivircik	0800	Negative
SRI 2	Kivircik	0801	Negative
SRI 2	Kivircik	0802	Negative
SRI 2	Kivircik	0803	Negative
SRI 2	Kivircik	0809	Negative
SRI 2	Kivircik	0810	Negative
SRI 2	Kivircik	0811	Negative
SRI 2	Kivircik	0812	Positive
SRI 2	Kivircik	0813	Negative
SRI 2	Kivircik	0815	Negative
SRI 2	Kivircik	0817	Negative
SRI 2	Kivircik	0820	Negative
SRI 2	Kivircik	0823	Negative
SRI 2	Kivircik	0824	Negative
SRI 2	Kivircik	0825	Negative
SRI 2	Kivircik	0827	Negative
SRI 2	Kivircik	0829	Negative
SRI 2	Kivircik	0830	Negative
SRI 2	Kivircik	0832	Negative
SRI 2	Kivircik	0836	Negative
SRI 2	Kivircik	0837	Negative
SRI 2	Kivircik	0838	Negative
SRI 2	Kivircik	0839	Negative
SRI 2	Kivircik	0840	Negative
SRI 2	Kivircik	0844	Negative
SRI 2	Kivircik	0847	Negative
SRI 2	Kivircik	0850	Negative
SRI 2	Kivircik	0851	Negative
SRI 2	Kivircik	0852	Negative
SRI 2	Kivircik	0853	Negative
SRI 2	Kivircik	0854	Positive
SRI 2	Kivircik	0855	Negative
SRI 2	Kivircik	0857	Negative
SRI 2	Kivircik	0858	Negative
SRI 2	Kivircik	0861	Negative
SRI 2	Kivircik	0862	Negative
SRI 2	Kivircik	0863	Negative
SRI 2	Kivircik	0864	Negative
SRI 2	Kivircik	0865	Negative
SRI 2	Kivircik	0866	Negative
SRI 2	Kivircik	0867	Positive
SRI 2	Kivircik	0868	Negative
SRI 2	Kivircik	0873	Negative
SRI 2	Kivircik	0876	Negative
SRI 2	Kivircik	0877	Negative
SRI 2	Kivircik	0879	Negative
SRI 2	Kivircik	0880	Negative
SRI 2	Kivircik	0881	Negative
SRI 2	Kivircik	0885	Positive
SRI 2	Kivircik	0886	Negative
SRI 2	Kivircik	0887	Negative
SRI 2	Kivircik	0890	Negative
SRI 2	Kivircik	0892	Negative
SRI 2	Kivircik	0893	Negative
SRI 2	Kivircik	0895	Negative
SRI 2	Kivircik	0896	Negative
SRI 2	Kivircik	0897	Negative
SRI 2	Kivircik	0898	Negative
SRI 2	Kivircik	0899	Negative
SRI 2	Kivircik	0902	Negative
SRI 2	Kivircik	0904	Negative
SRI 2	Kivircik	0905	Negative
SRI 2	Kivircik	0906	Negative
SRI 2	Kivircik	0908	Negative
SRI 2	Kivircik	0909	Negative
SRI 2	Kivircik	0910	Negative
SRI 2	Kivircik	0911	Negative
SRI 2	Kivircik	0912	Positive
SRI 2	Kivircik	0915	Negative
SRI 2	Kivircik	0916	Negative
SRI 2	Kivircik	0917	Negative
SRI 2	Kivircik	0918	Negative
SRI 2	Kivircik	0919	Negative
SRI 2	Kivircik	0920	Negative
SRI 2	Kivircik	0921	Negative
SRI 2	Kivircik	0922	Negative
SRI 2	Kivircik	0923	Negative
SRI 2	Kivircik	0924	Positive
SRI 2	Kivircik	0925	Negative
SRI 2	Kivircik	0928	Negative
SRI 2	Kivircik	0929	Negative
SRI 2	Kivircik	0981	Negative
SRI 2	Kivircik	0984	Negative
SRI 2	Kivircik	0985	Negative
SRI 2	Kivircik	0989	Negative
SRI 2	Kivircik	0993	Negative
SRI 2	Kivircik	0998	Negative
SRI 2	Kivircik	1000	Negative
SRI 2	Kivircik	1001	Negative
SRI 2	Kivircik	1003	Negative
SRI 2	Kivircik	1004	Negative
SRI 2	Kivircik	1006	Negative
SRI 2	Kivircik	1007	Negative
SRI 2	Kivircik	1009	Negative
SRI 2	Kivircik	1010	Negative
SRI 2	Kivircik	1011	Negative
SRI 2	Kivircik	1012	Negative
SRI 2	Kivircik	1013	Negative
SRI 2	Kivircik	1014	Negative
SRI 2	Kivircik	1015	Negative
SRI 2	Kivircik	1016	Negative
SRI 2	Kivircik	1017	Negative
SRI 2	Kivircik	1021	Negative
SRI 2	Kivircik	1022	Negative
SRI 2	Kivircik	1023	Negative
SRI 2	Kivircik	1027	Negative
SRI 2	Kivircik	1028	Negative
SRI 2	Kivircik	1030	Negative
SRI 2	Kivircik	1031	Negative
SRI 2	Kivircik	1032	Negative
SRI 2	Kivircik	1033	Negative
SRI 2	Kivircik	1039	Negative
SRI 2	Kivircik	1046	Negative
SRI 2	Kivircik	1047	Negative
SRI 2	Kivircik	1049	Negative
SRI 2	Kivircik	1050	Negative
SRI 2	Kivircik	1055	Negative
SRI 2	Kivircik	1057	Negative
SRI 2	Kivircik	1059	Negative
SRI 2	Kivircik	1064	Negative
SRI 2	Kivircik	1065	Negative
SRI 2	Kivircik	1067	Negative
SRI 2	Imrozh	0675	Negative
SRI 2	Imroz	0677	Negative
SRI 2	Imroz	0678	Negative
SRI 2	Imroz	0679	Negative
SRI 2	Imroz	0681	Negative
SRI 2	Imroz	0683	Negative
SRI 2	Imroz	0684	Negative
SRI 2	Imroz	0686	Negative
SRI 2	Imroz	0687	Negative
SRI 2	Imroz	0691	Negative
SRI 2	Imroz	0702	Negative
SRI 2	Imroz	0709	Negative
SRI 2	Imroz	0712	Negative
SRI 2	Imroz	0717	Negative
SRI 2	Imroz	0722	Negative
SRI 2	Imroz	0725	Negative
SRI 2	Imroz	0730	Negative
SRI 2	Imroz	0755	Negative
SRI 2	Imroz	0760	Positive
SRI 2	Imroz	0764	Negative
SRI 2	Imroz	0766	Negative
SRI 2	Imroz	0768	Negative
SRI 2	Imroz	0783	Negative
SRI 2	Imroz	0785	Negative
SRI 2	Imroz	0786	Negative
SRI 2	Imroz	0788	Negative
SRI 2	Imroz	0789	Negative
SRI 2	Imroz	0791	Negative
SRI 2	Imroz	0796	Negative
SRI 2	Imroz	0799	Negative
SRI 2	Imroz	0807	Negative
SRI 2	Imroz	0808	Negative
SRI 2	Imroz	0814	Negative
SRI 2	Imroz	0816	Negative
SRI 2	Imroz	0818	Negative
SRI 2	Imroz	0819	Negative
SRI 2	Imroz	0821	Negative
SRI 2	Imroz	0822	Negative
SRI 2	Imroz	0826	Negative
SRI 2	Imroz	0828	Negative
SRI 2	Imroz	0831	Negative
SRI 2	Imroz	0835	Negative
SRI 2	Imroz	0841	Negative
SRI 2	Imroz	0842	Negative
SRI 2	Imroz	0843	Negative
SRI 2	Imroz	0845	Negative
SRI 2	Imroz	0846	Negative
SRI 2	Imroz	0848	Negative
SRI 2	Imroz	0849	Negative
SRI 2	Imroz	0856	Negative
SRI 2	Imroz	0859	Negative
SRI 2	Imroz	0869	Negative
SRI 2	Imroz	0870	Negative
SRI 2	Imroz	0882	Negative
SRI 2	Imroz	0888	Negative
SRI 2	Imroz	0889	Negative
SRI 2	Imroz	0894	Negative
SRI 2	Imroz	0903	Negative
SRI 2	Imroz	0927	Negative
SRI 2	Imroz	0982	Negative
SRI 2	Imroz	0983	Negative
SRI 2	Imroz	0986	Negative
SRI 2	Imroz	0987	Negative
SRI 2	Imroz	0990	Negative
SRI 2	Imroz	0992	Negative
SRI 2	Imroz	0994	Negative
SRI 2	Imroz	0996	Positive
SRI 2	Imroz	0997	Negative
SRI 2	Imroz	0999	Negative
SRI 2	Imroz	1002	Negative
SRI 2	Imroz	1008	Negative
SRI 2	Imroz	1019	Negative
SRI 2	Imroz	1020	Negative
SRI 2	Imroz	1025	Negative
SRI 2	Imroz	1026	Negative
SRI 2	Imroz	1029	Negative
SRI 2	Imroz	1034	Negative
SRI 2	Imroz	1035	Negative
SRI 2	Imroz	1037	Negative
SRI 2	Imroz	1038	Negative
SRI 2	Imroz	1040	Negative
SRI 2	Imroz	1041	Negative
SRI 2	Imroz	1044	Negative
SRI 2	Imroz	1048	Negative
SRI 2	Imroz	1052	Negative
SRI 2	Imroz	1054	Negative
SRI 3	Chiosi	prj_451	Positive
SRI 3	Chios	prj_452	Negative
SRI 3	Chios	prj_453	Positive
SRI 3	Chios	prj_454	Positive
SRI 3	Chios	prj_455	Negative
SRI 3	Chios	prj_456	Negative
SRI 3	Chios	prj_457	Negative
SRI 3	Chios	prj_458	Negative
SRI 3	Chios	prj_459	Negative
SRI 3	Chios	prj_460	Positive
SRI 3	Chios	prj_461	Negative
SRI 3	Chios	prj_462	Positive
SRI 3	Chios	prj_463	Negative
SRI 3	Chios	prj_464	Positive
SRI 3	Chios	prj_465	Positive
SRI 3	Chios	prj_466	Negative
SRI 3	Chios	prj_467	Negative
SRI 3	Chios	prj_468	Negative
SRI 3	Chios	prj_469	Negative
SRI 3	Chios	prj_470	Negative
SRI 3	Chios	prj_471	Negative
SRI 3	Chios	prj_472	Negative
SRI 3	Chios	prj_473	Negative
SRI 3	Chios	prj_474	Negative
SRI 3	Chios	prj_475	Negative
SRI 3	Chios	prj_476	Negative
SRI 3	Chios	prj_477	Positive
SRI 3	Chios	prj_478	Positive
SRI 3	Chios	prj_479	Positive
SRI 3	Chios	prj_480	Negative
SRI 3	Chios	prj_481	Negative
SRI 3	Chios	prj_482	Negative
SRI 3	Chios	prj_483	Negative
SRI 3	Chios	prj_484	Positive
SRI 3	Chios	prj_485	Negative
SRI 3	Chios	prj_486	Negative
SRI 3	Chios	prj_487	Negative
SRI 3	Chios	prj_488	Negative
SRI 3	Chios	prj_489	Negative
SRI 3	Chios	prj_490	Negative
SRI 3	Chios	prj_491	Negative
SRI 3	Chios	prj_492	Negative
SRI 3	Chios	prj_493	Negative
SRI 3	Chios	prj_494	Negative
SRI 3	Chios	prj_495	Negative
SRI 3	Chios	prj_496	Positive
SRI 3	Chios	prj_497	Positive
SRI 3	Chios	prj_498	Positive
SRI 3	Chios	prj_499	Negative
SRI 3	Chios	prj_500	Negative
SRI 3	Chios	prj_501	Positive
Private 4	Awassij	prj_824	Negative
Private 4	Awassi	prj_825	Negative
Private 4	Awassi	prj_826	Negative
Private 4	Awassi	prj_827	Negative
Private 4	Awassi	prj_828	Negative
Private 4	Awassi	prj_829	Positive
Private 4	Awassi	prj_830	Negative
Private 4	Awassi	prj_831	Positive
Private 4	Awassi	prj_832	Negative
Private 4	Awassi	prj_833	Negative
Private 4	Awassi	prj_834	Negative
Private 4	Awassi	prj_835	Negative
Private 4	Awassi	prj_836	Negative
Private 4	Awassi	prj_837	Negative
Private 4	Awassi	prj_838	Negative
Private 4	Awassi	prj_839	Negative
Private 4	Awassi	prj_840	Negative
Private 4	Awassi	prj_841	Negative
Private 4	Awassi	prj_842	Negative
Private 4	Awassi	prj_843	Negative
Private 4	Awassi	prj_844	Negative
Private 4	Awassi	prj_845	Negative
Private 4	Awassi	prj_846	Negative
Private 4	Awassi	prj_847	Negative
Private 4	Awassi	prj_848	Negative
Private 4	Awassi	prj_850	Positive
Private 4	Awassi	prj_851	Negative
Private 4	Awassi	prj_852	Negative
Private 4	Awassi	prj_853	Negative
Private 4	Awassi	prj_854	Negative
Private 4	Awassi	prj_855	Negative
Private 4	Awassi	prj_856	Negative
Private 4	Awassi	prj_857	Negative
Private 4	Awassi	prj_858	Negative
Private 4	Awassi	prj_859	Negative
Private 4	Awassi	prj_860	Negative
Private 5	Awassi	prj_861	Positive
Private 5	Awassi	prj_862	Negative
Private 5	Awassi	prj_863	Negative
Private 5	Awassi	prj_864	Positive
Private 5	Awassi	prj_865	Positive
Private 5	Awassi	prj_866	Negative
Private 5	Awassi	prj_867	Negative
Private 5	Awassi	prj_868	Negative
Private 5	Awassi	prj_869	Negative
Private 5	Awassi	prj_870	Negative
Private 5	Awassi	prj_871	Negative
Private 5	Awassi	prj_872	Positive
Private 5	Awassi	prj_873	Negative
Private 5	Awassi	prj_874	Negative
Private 5	Awassi	prj_875	Positive
Private 5	Awassi	prj_876	Negative
Private 5	Awassi	prj_877	Negative
Private 5	Awassi	prj_878	Negative
Private 5	Awassi	prj_879	Positive
Private 5	Awassi	prj_880	Negative
Private 5	Awassi	prj_881	Negative
Private 5	Awassi	prj_882	Positive
Private 5	Awassi	prj_883	Negative
Private 5	Awassi	prj_884	Negative
Private 5	Awassi	prj_885	Positive
Private 5	Awassi	prj_886	Negative
Private 5	Awassi	prj_887	Negative
Private 5	Awassi	prj_888	Negative
Private 5	Awassi	prj_889	Negative
Private 5	Awassi	prj_890	Negative
Private 5	Awassi	prj_891	Negative
Private 5	Awassi	prj_892	Negative
Private 5	Awassi	prj_893	Negative
Private 5	Awassi	prj_894	Negative
Private 5	Awassi	prj_895	Negative
Private 6	Awassi	prj_780	Negative
Private 6	Awassi	prj_781	Negative
Private 6	Awassi	prj_782	Negative
Private 6	Awassi	prj_783	Positive
Private 6	Awassi	prj_784	Negative
Private 6	Awassi	prj_785	Negative
Private 6	Awassi	prj_786	Negative
Private 6	Awassi	prj_787	Negative
Private 6	Awassi	prj_788	Negative
Private 6	Awassi	prj_789	Negative
Private 6	Awassi	prj_790	Negative
Private 6	Awassi	prj_791	Positive
Private 6	Awassi	prj_792	Negative
Private 6	Awassi	prj_793	Positive
Private 6	Awassi	prj_794	Negative
Private 6	Awassi	prj_795	Positive
Private 6	Awassi	prj_797	Negative
Private 6	Awassi	prj_798	Negative
Private 6	Awassi	prj_799	Negative
Private 6	Awassi	prj_800	Negative
Private 6	Awassi	prj_801	Negative
Private 6	Awassi	prj_802	Negative
Private 6	Awassi	prj_803	Negative
Private 6	Awassi	prj_804	Negative
Private 6	Awassi	prj_805	Negative
Private 6	Awassi	prj_806	Negative
Private 6	Awassi	prj_807	Negative
Private 6	Awassi	prj_808	Negative
Private 6	Awassi	prj_809	Positive
Private 6	Awassi	prj_810	Negative
Private 6	Awassi	prj_811	Negative
Private 6	Awassi	prj_812	Negative
Private 6	Awassi	prj_813	Negative
Private 6	Awassi	prj_814	Positive
Private 6	Awassi	prj_815	Negative
Private 6	Awassi	prj_816	Negative
Private 6	Awassi	prj_817	Negative
Private 6	Awassi	prj_818	Negative
Private 6	Awassi	prj_819	Negative
Private 6	Awassi	prj_820	Positive
Private 6	Awassi	prj_821	Negative
Private 6	Awassi	prj_822	Negative
Private 6	Awassi	prj_823	Negative
Private 7	Kivircik	prj_111	Negative
Private 7	Kivircik	prj_112	Negative
Private 7	Kivircik	prj_113	Negative
Private 7	Kivircik	prj_114	Negative
Private 7	Kivircik	prj_115	Negative
Private 7	Kivircik	prj_116	Negative
Private 7	Kivircik	prj_117	Negative
Private 7	Kivircik	prj_118	Negative
Private 7	Kivircik	prj_119	Negative
Private 7	Kivircik	prj_120	Negative
Private 7	Kivircik	prj_121	Negative
Private 7	Kivircik	prj_122	Negative
Private 7	Kivircik	prj_123	Negative
Private 7	Kivircik	prj_124	Negative
Private 7	Kivircik	prj_125	Negative
Private 7	Kivircik	prj_126	Negative
Private 7	Kivircik	prj_127	Negative
Private 7	Kivircik	prj_128	Negative
Private 7	Kivircik	prj_129	Negative
Private 7	Kivircik	prj_130	Negative
Private 7	Kivircik	prj_131	Negative
Private 7	Kivircik	prj_132	Negative
Private 7	Kivircik	prj_133	Negative
Private 7	Kivircik	prj_134	Negative
Private 7	Kivircik	prj_135	Negative
Private 7	Kivircik	prj_136	Negative
Private 7	Kivircik	prj_137	Positive
Private 7	Kivircik	prj_138	Negative
Private 7	Kivircik	prj_139	Negative
Private 7	Kivircik	prj_140	Negative
Private 7	Kivircik	prj_141	Negative
Private 7	Kivircik	prj_142	Negative
Private 7	Kivircik	prj_143	Negative
Private 7	Kivircik	prj_144	Negative
Private 7	Kivircik	prj_145	Negative
Private 7	Kivircik	prj_146	Negative
Private 7	Kivircik	prj_147	Negative
Private 7	Kivircik	prj_148	Negative
Private 7	Kivircik	prj_149	Negative
Private 7	Kivircik	prj_150	Negative
Private 7	Kivircik	prj_151	Negative
Private 7	Kivircik	prj_152	Negative
Private 7	Kivircik	prj_153	Negative
Private 7	Kivircik	prj_154	Negative
Private 7	Kivircik	prj_155	Positive
Private 7	Kivircik	prj_156	Negative
Private 7	Kivircik	prj_157	Negative
Private 7	Kivircik	prj_158	Negative
Private 7	Kivircik	prj_159	Negative
Private 7	Kivircik	prj_160	Negative
Private 8	Chios	prj_391	Negative
Private 8	Chios	prj_392	Negative
Private 8	Chios	prj_393	Negative
Private 8	Chios	prj_394	Negative
Private 8	Chios	prj_395	Negative
Private 8	Chios	prj_396	Negative
Private 8	Chios	prj_397	Negative
Private 8	Chios	prj_398	Negative
Private 8	Chios	prj_399	Positive
Private 8	Chios	prj_400	Positive
Private 8	Chios	prj_401	Positive
Private 8	Chios	prj_402	Negative
Private 8	Chios	prj_403	Negative
Private 8	Chios	prj_404	Negative
Private 8	Chios	prj_405	Negative
Private 8	Chios	prj_406	Negative
Private 8	Chios	prj_407	Positive
Private 8	Chios	prj_408	Negative
Private 8	Chios	prj_409	Negative
Private 8	Chios	prj_410	Negative
Private 8	Chios	prj_411	Negative
Private 8	Chios	prj_412	Negative
Private 8	Chios	prj_413	Negative
Private 8	Chios	prj_414	Negative
Private 8	Chios	prj_415	Negative
Private 8	Chios	prj_416	Positive
Private 8	Chios	prj_417	Positive
Private 8	Chios	prj_418	Negative
Private 8	Chios	prj_419	Positive
Private 8	Chios	prj_420	Negative
Private 8	Chios	prj_421	Negative
[truncated: 273 more rows]
