# Supplementary material for: Association of TLR2 haplotypes encoding Q650 with reduced susceptibility to ovine Johne’s disease in Turkish sheep
Source: Sci Rep. 2021 Mar 29;11:7088. doi: 10.1038/s41598-021-86605-4 (PMC8007707; doi:10.1038/s41598-021-86605-4)
Supplement: Supplementary file 2 — Supplementary Table S2. [file 41598_2021_86605_MOESM2_ESM.xlsx]

## Sheet: TLR2_SNP_Summary
Association of TLR2 haplotypes encoding Q650 with reduced susceptibility to ovine Johne’s disease in Turkish sheep Yalçın YAMAN, Ramazan AYMAZ, Murat KELEŞ, Veysel BAY, Cemal ÜN, Michael P. HEATON
Table S2. DNA sequence information for ovine TLR2 missense mutations identified in U.S. and global sheep diversity panels (MSDPv2.4, MESDPv1.0, and ISGC75).
						MAF
Codon Variant	Position (OAR3.1)	Cellular location	TLR2 domain	Consensus codon sequence	Codon alleles	MSDPv2.4	MESDPv1.0	ISGC75	Comb.	Flanking genomic sequence
R3H	chr17:3,840,206	Extra	SP	cRt	cGt=R cAt=H	0.005	0.01	0.02	0.0113	attcatttgaacctcttttctttgtaggtcaaatcactggacaatgccac-[R]tgctttgtggacagcgtgggtctgggctgtaatcagcgtgttcacggaag
K137R	chr17:3,839,804	Extra	Ldl1	aRa	aGa=K aAa=R	0.031	-	0.027	0.0226	caggtccctttatgtcttgaaattcttaaacttactgggaaatttataca-[R]aacacttggggaaacatctcttttttctcatctcccaaatctgcggaccc
D225A	chr17:3,839,540	Extra	Ldl1	gMt	gAt=D gCt=A	0.193	0.23	0.34	0.2511	gcagcctgttttactcctggacattcttatagatattgtaagttccttag-[M]ttatttagaactgagagatactaatttgcacactttctatttttcagaag
R315W	chr17:3,839,271	Extra	H	Ygg	Cgg=R Tgg=W	-	-	-	-	tgactttgaacagaattagatacctaggtaacgtggagacgttaacaata-[Y]ggaagttgcatatcccacagtttttcttattttatgatctgagtagtata
V388F	chr17:3,839,052	Extra	Ldl2	Ktc	Gtc=V Ttc=F	-	-	0.127	0.043	taatgtctgaagaaaccttgaaaaactcagcctgtgagcatgcctggccc-[K]tccttcaaaccctggttttaaggcagaatcgtttgaaatcactagaaaaa
I420S	chr17:3,838,955	Extra	Ldl2	aKc	aTc=I aGc=S	0.01	-	-	0.0045	aaaaactggagaacttttgcttactctgaaaaatctgaataaccttgata-[K]cagtaagaataattttctttcaatgcctgaaacttgtcagtggccaggaa
G531S	chr17:3,838,623	Extra	Ldl2	Rgt	Ggt=G Agt=S	0.047	0.02	0.013	0.0294	tctcgaaggaacaacttgattcttttccacaactgaaggctttggaggcc-[R]gtggcaacaacttcatttgctcctgtgacttcctgtccttcgcacaggga
R563H	chr17:3,838,526	Extra	Ldl2	cRc	cGc=R cAc=H	0.005	-	-	0.0023	gggacagcaggcactggcccgtgtcctggtcgactggccagatggctacc-[R]ctgtgaygctccctcgcacgtgcggggccagcgggtgcaggaygcccgsc
R650Q	chr17:3,838,265	Intra	TIR	cRg	cGg=R cAg=Q	0.031	-	0.147	0.0633	ggctccccgcagggacctctgctacgacgcctttgtgtcctacagcgagc-[R]ggattcctactgggtggagaacctcatggtccaggagctggagcacttca
R670L	chr17:3,838,206	Intra	TIR	Ytt	Ttt=R Ctt=L	0.224	0.23	0.307	0.2534	actgggtggagaacctcatggtccaggagctggagcacttcaaccctccc-[Y]ttaagctgtgtcttcataagcgagacttygtccctggcaaatggatyatc
R697C	chr17:3,838,125	Intra	TIR	Ygc	Cgc=R Tgc=C	0.031	-	0.013	0.0181	tccctggcaaatggatyatcgacaacatcatcgactccattgaaaagagc-[Y]gcaaaaccatctttgtgctttcggagagctttgtgaggagcgagtggtgc
R723H	chr17:3,838,046	Intra	TIR	Rtc	Gtc=R Atc=H	-	-	-	-	ctttgtgaggagcgagtggtgcaagtatgagctggacttctcccacttcc-[R]tctctttgatgagaacaacgatgctgccattctgattctgctggagccca
Abbreviations: SP, signal peptide; Ldl1 and Ldl2, the first and second "L domain-like" regions; H, hinge region between Ldl domains; TIR, Toll/interleukin-1 receptor.
