# Supplementary material for: Association of TLR2 haplotypes encoding Q650 with reduced susceptibility to ovine Johne’s disease in Turkish sheep
Source: Sci Rep. 2021 Mar 29;11:7088. doi: 10.1038/s41598-021-86605-4 (PMC8007707; doi:10.1038/s41598-021-86605-4)
Supplement: Supplementary file 3 — Supplementary Table S3. [file 41598_2021_86605_MOESM3_ESM.xlsx]

## Sheet: Genotype Score Sheet
Association of TLR2 haplotypes encoding Q650 with reduced susceptibility to ovine Johne’s disease in Turkish sheep Yalçın YAMAN, Ramazan AYMAZ, Murat KELEŞ, Veysel BAY, Cemal ÜN, Michael P. HEATON
Table S3. TLR2 genotype and haplotype data for 221 reference sheep.
					OaRv3.1 coordinate:	chr17:3,840,206				chr17:3,839,804				chr17:3,839,540				chr17:3,839,271				chr17:3,839,052				chr17:3,838,955				chr17:3,838,623				chr17:3,838,526				chr17:3,838,265				chr17:3,838,206				chr17:3,838,125
				Variant:		R3H				K137R				D225A				R315W				V388F				I420S				G531S				R563H				R650Q				F670L				R697C
				Codon:		cRt				aRa				gMt				Ygg				Ktc				aKc				Rgt				cRc				cRg				Ytt				Ygc
				Sequence:		gccac-R-tgctt				ataca-R-aacac				cttag-M-ttatt				caata-Y-ggaag				ggccc-K-tcctt				ttgata-K-cagta				aggcc-R-gtggc				ctacc-R-ctgtg				cgagc-R-ggatt				ctccc-Y-ttaag				agagc-Y-gcaaa
						nt count		nt call	aa call	nt count		nt call	aa call	nt count		nt call	aa call	nt count		nt call	aa call	nt count		nt call	aa call	nt count		nt call	aa call	nt count		nt call	aa call	nt count		nt call	aa call	nt count		nt call	aa call	nt count		nt call	aa call	nt count		nt call	aa call
Breed	Animal ID	Panel	Concatenated polypeptide variants	Diplotype	Ambiguous phase	G	A			A	G			A	C			C	T			G	T			T	G			G	A			G	A			G	A			T	C			C	T
Dorper	199911904	MSDPv2.4	R3 K137 D225 R315 V388 I420 G531 R563 R650 F670 R697 R723	1,1	No	12	0	G	R3	17	0	A	K137	18	0	A	D225	17	0	C	R315	19	0	G	V388	18	0	T	I420	17	0	G	G531	17	0	G	R563	19	0	G	R650	19	0	T	F670	17	0	C	R697
Dorper	200011945	MSDPv2.4	R3 (KR)137 D225 R315 V388 I420 G531 R563 (RQ)650 (FL)670 (RC)697 R723	1,11	Yes	29	0	G	R3	16	14	R	(KR)137	27	0	A	D225	26	0	C	R315	25	0	G	V388	27	0	T	I420	28	0	G	G531	26	0	G	R563	11	10	R	(RQ)650	11	8	Y	(FL)670	12	5	Y	(RC)697
Dorper	200111910	MSDPv2.4	R3 (KR)137 D225 R315 V388 I420 G531 R563 (RQ)650 (FL)670 (RC)697 R723	1,11	Yes	16	0	G	R3	8	10	R	(KR)137	22	0	A	D225	14	0	C	R315	14	0	G	V388	13	0	T	I420	16	0	G	G531	13	0	G	R563	12	3	R	(RQ)650	8	3	Y	(FL)670	8	9	Y	(RC)697
Dorper	200111912	MSDPv2.4	R3 K137 D225 R315 V388 I420 G531 R563 R650 F670 R697 R723	1,1	No	16	0	G	R3	16	0	A	K137	20	0	A	D225	19	0	C	R315	23	0	G	V388	29	0	T	I420	17	0	G	G531	17	0	G	R563	13	0	G	R650	9	0	T	F670	9	0	C	R697
Dorper	200111916	MSDPv2.4	R3 (KR)137 D225 R315 V388 I420 G531 R563 (RQ)650 (FL)670 (RC)697 R723	1,11	Yes	20	0	G	R3	10	8	R	(KR)137	10	0	A	D225	16	0	C	R315	18	0	G	V388	15	0	T	I420	21	0	G	G531	19	0	G	R563	7	3	R	(RQ)650	6	8	Y	(FL)670	10	7	Y	(RC)697
Dorper	200111917	MSDPv2.4	R3 (KR)137 D225 R315 V388 I420 G531 R563 (RQ)650 (FL)670 (RC)697 R723	1,11	Yes	15	0	G	R3	7	9	R	(KR)137	21	0	A	D225	16	0	C	R315	20	0	G	V388	15	0	T	I420	23	0	G	G531	18	0	G	R563	6	7	R	(RQ)650	7	9	Y	(FL)670	7	8	Y	(RC)697
Dorper, white	200011259	MSDPv2.4	R3 (KR)137 D225 R315 V388 I420 G531 (RH)563 (RQ)650 (FL)670 (RC)697 R723	8,11	Yes	13	0	G	R3	8	10	R	(KR)137	13	0	A	D225	13	0	C	R315	18	0	G	V388	20	0	T	I420	21	0	G	G531	9	7	R	(RH)563	13	10	R	(RQ)650	8	11	Y	(FL)670	2	7	Y	(RC)697
Dorper, white	200011900	MSDPv2.4	R3 (KR)137 D225 R315 V388 I420 G531 R563 (RQ)650 (FL)670 (RC)697 R723	1,11	Yes	17	0	G	R3	13	9	R	(KR)137	14	0	A	D225	16	0	C	R315	19	0	G	V388	17	0	T	I420	21	0	G	G531	21	0	G	R563	14	6	R	(RQ)650	11	5	Y	(FL)670	5	8	Y	(RC)697
Dorper, white	200111923	MSDPv2.4	R3 K137 (DA)225 R315 V388 I420 G531 R563 R650 (FL)670 R697 R723	1,2; 5,6	Yes	14	0	G	R3	19	0	A	K137	13	4	M	(DA)225	22	0	C	R315	23	0	G	V388	19	0	T	I420	26	0	G	G531	15	0	G	R563	16	1	G	R650	10	8	Y	(FL)670	13	0	C	R697
Dorper, white	200111924	MSDPv2.4	R3 K137 D225 R315 V388 I420 G531 R563 R650 F670 R697 R723	1,1	No	20	0	G	R3	13	0	A	K137	15	0	A	D225	13	0	C	R315	13	0	G	V388	12	0	T	I420	14	0	G	G531	13	0	G	R563	12	0	G	R650	15	0	T	F670	12	0	C	R697
Dorset	199912068	MSDPv2.4	R3 K137 D225 R315 V388 I420 G531 R563 R650 F670 R697 R723	1,1	No	14	0	G	R3	12	0	A	K137	27	0	A	D225	15	0	C	R315	17	0	G	V388	12	0	T	I420	23	0	G	G531	16	0	G	R563	14	0	G	R650	15	0	T	F670	12	0	C	R697
Dorset	199912079	MSDPv2.4	R3 K137 D225 R315 V388 I420 G531 R563 R650 F670 R697 R723	1,1	No	15	0	G	R3	15	0	A	K137	12	0	A	D225	9	0	C	R315	15	0	G	V388	13	0	T	I420	9	0	G	G531	6	0	G	R563	13	0	G	R650	9	0	T	F670	9	0	C	R697
Dorset	200012903	MSDPv2.4	R3 K137 (DA)225 R315 V388 I420 G531 R563 R650 (FL)670 R697 R723	1,2; 5,6	Yes	18	0	G	R3	16	0	A	K137	11	12	M	(DA)225	25	0	C	R315	23	0	G	V388	11	0	T	I420	20	0	G	G531	15	0	G	R563	11	0	G	R650	6	3	Y	(FL)670	14	0	C	R697
Dorset	200112907	MSDPv2.4	R3 K137 D225 R315 V388 I420 G531 R563 R650 F670 R697 R723	1,1	No	17	0	G	R3	15	0	A	K137	21	0	A	D225	24	0	C	R315	17	0	G	V388	22	0	T	I420	18	0	G	G531	18	0	G	R563	12	0	G	R650	11	0	T	F670	17	0	C	R697
Dorset	200117009	MSDPv2.4	R3 K137 D225 R315 V388 I420 G531 R563 R650 F670 R697 R723	1,1	No	18	0	G	R3	28	0	A	K137	20	0	A	D225	24	0	C	R315	28	0	G	V388	17	0	T	I420	20	0	G	G531	24	0	G	R563	11	0	G	R650	15	0	T	F670	22	0	C	R697
Dorset	200117016	MSDPv2.4	R3 K137 D225 R315 V388 I420 G531 R563 R650 F670 R697 R723	1,1	No	26	0	G	R3	33	0	A	K137	35	0	A	D225	31	0	C	R315	43	0	G	V388	38	0	T	I420	34	0	G	G531	29	0	G	R563	29	0	G	R650	27	0	T	F670	32	0	C	R697
Dorset	200117080	MSDPv2.4	R3 K137 D225 R315 V388 I420 G531 R563 R650 F670 R697 R723	1,1	No	20	0	G	R3	28	0	A	K137	24	0	A	D225	18	0	C	R315	31	0	G	V388	31	0	T	I420	19	0	G	G531	18	0	G	R563	18	0	G	R650	14	0	T	F670	14	0	C	R697
Dorset	200212081	MSDPv2.4	R3 K137 D225 R315 V388 I420 G531 R563 R650 F670 R697 R723	1,1	No	25	0	G	R3	13	0	A	K137	13	0	A	D225	14	0	C	R315	21	0	G	V388	27	0	T	I420	16	0	G	G531	17	0	G	R563	8	0	G	R650	6	0	T	F670	12	0	C	R697
Dorset	200212908	MSDPv2.4	R3 K137 D225 R315 V388 I420 G531 R563 R650 F670 R697 R723	1,1	No	12	0	G	R3	12	0	A	K137	14	0	A	D225	19	0	C	R315	11	0	G	V388	17	0	T	I420	14	0	G	G531	15	0	G	R563	12	0	G	R650	12	0	T	F670	10	0	C	R697
Dorset	200212909	MSDPv2.4	R3 K137 (DA)225 R315 V388 I420 G531 R563 R650 (FL)670 R697 R723	1,2; 5,6	Yes	17	0	G	R3	18	0	A	K137	8	3	M	(DA)225	13	0	C	R315	9	0	G	V388	10	0	T	I420	10	0	G	G531	14	0	G	R563	14	0	G	R650	9	4	Y	(FL)670	16	0	C	R697
Dorset	200212919	MSDPv2.4	R3 K137 D225 R315 V388 I420 G531 R563 R650 F670 R697 R723	1,1	No	22	0	G	R3	29	0	A	K137	20	0	A	D225	29	0	C	R315	28	0	G	V388	27	0	T	I420	27	0	G	G531	22	0	G	R563	24	0	G	R650	21	0	T	F670	20	0	C	R697
Finn	199916204	MSDPv2.4	R3 K137 D225 R315 V388 I420 (GS)531 R563 R650 F670 R697 R723	1,4	No	9	0	G	R3	21	0	A	K137	15	0	A	D225	24	0	C	R315	26	0	G	V388	20	0	T	I420	9	4	R	(GS)531	14	0	G	R563	15	0	G	R650	18	0	T	F670	20	0	C	R697
Finn	200016002	MSDPv2.4	R3 K137 D225 R315 V388 I420 (GS)531 R563 R650 F670 R697 R723	1,4	No	15	0	G	R3	24	0	A	K137	26	0	A	D225	11	0	C	R315	18	0	G	V388	20	0	T	I420	3	8	R	(GS)531	8	0	G	R563	11	0	G	R650	12	0	T	F670	10	0	C	R697
Finn	200016018	MSDPv2.4	R3 K137 D225 R315 V388 I420 S531 R563 R650 F670 R697 R723	4,4	No	18	0	G	R3	24	0	A	K137	20	0	A	D225	17	0	C	R315	22	0	G	V388	35	0	T	I420	0	18	A	S531	19	0	G	R563	16	0	G	R650	11	0	T	F670	11	0	C	R697
Finn	200016129	MSDPv2.4	R3 K137 D225 R315 V388 I420 G531 R563 R650 F670 R697 R723	1,1	No	10	0	G	R3	12	0	A	K137	19	0	A	D225	19	0	C	R315	9	0	G	V388	18	0	T	I420	10	0	G	G531	14	0	G	R563	18	0	G	R650	16	0	T	F670	8	0	C	R697
Finn	200016922	MSDPv2.4	R3 K137 D225 R315 V388 I420 G531 R563 R650 F670 R697 R723	1,1	No	24	0	G	R3	19	0	A	K137	12	0	A	D225	15	0	C	R315	13	0	G	V388	12	0	T	I420	14	0	G	G531	15	0	G	R563	16	0	G	R650	15	0	T	F670	12	0	C	R697
Finn	200016940	MSDPv2.4	R3 K137 D225 R315 V388 I420 (GS)531 R563 R650 F670 R697 R723	1,4	No	19	0	G	R3	25	0	A	K137	22	0	A	D225	32	0	C	R315	22	0	G	V388	24	0	T	I420	19	8	R	(GS)531	27	0	G	R563	22	0	G	R650	20	0	T	F670	14	0	C	R697
Finn	200116921	MSDPv2.4	R3 K137 D225 R315 V388 I420 (GS)531 R563 R650 F670 R697 R723	1,4	No	12	0	G	R3	14	0	A	K137	21	0	A	D225	13	0	C	R315	19	0	G	V388	15	0	T	I420	8	6	R	(GS)531	13	0	G	R563	9	0	G	R650	5	0	T	F670	8	0	C	R697
Finn	200116926	MSDPv2.4	R3 K137 D225 R315 V388 I420 G531 R563 R650 F670 R697 R723	1,1	No	9	0	G	R3	18	1	A	K137	24	0	A	D225	13	0	C	R315	15	0	G	V388	19	0	T	I420	21	0	G	G531	16	0	G	R563	11	0	G	R650	15	0	T	F670	15	0	C	R697
Finn	200117718	MSDPv2.4	R3 K137 (DA)225 R315 V388 I420 G531 R563 R650 (FL)670 R697 R723	1,2; 5,6	Yes	16	0	G	R3	16	0	A	K137	7	7	M	(DA)225	19	0	C	R315	19	0	G	V388	17	0	T	I420	11	0	G	G531	17	0	G	R563	15	0	G	R650	11	10	Y	(FL)670	17	0	C	R697
Finn	200316905	MSDPv2.4	R3 K137 D225 R315 V388 I420 (GS)531 R563 R650 F670 R697 R723	1,4	No	25	0	G	R3	19	0	A	K137	14	0	A	D225	19	0	C	R315	16	0	G	V388	14	0	T	I420	7	11	R	(GS)531	14	0	G	R563	14	0	G	R650	17	0	T	F670	14	0	C	R697
Katahdin	200008100	MSDPv2.4	R3 K137 A225 R315 V388 I420 G531 R563 R650 L670 R697 R723	2,2	No	10	0	G	R3	23	0	A	K137	0	20	C	A225	22	0	C	R315	15	0	G	V388	13	0	T	I420	21	0	G	G531	20	0	G	R563	10	0	G	R650	0	12	C	L670	17	0	C	R697
Katahdin	200008764	MSDPv2.4	R3 K137 (DA)225 R315 V388 I420 G531 R563 R650 (FL)670 R697 R723	1,2; 5,6	Yes	14	0	G	R3	20	0	A	K137	13	12	M	(DA)225	23	0	C	R315	16	0	G	V388	13	0	T	I420	23	0	G	G531	17	0	G	R563	20	0	G	R650	9	7	Y	(FL)670	19	0	C	R697
Katahdin	200008947	MSDPv2.4	R3 K137 (DA)225 R315 V388 I420 G531 R563 R650 (FL)670 R697 R723	1,2; 5,6	Yes	18	0	G	R3	22	0	A	K137	9	13	M	(DA)225	18	0	C	R315	29	0	G	V388	19	0	T	I420	17	0	G	G531	14	0	G	R563	15	0	G	R650	6	13	Y	(FL)670	19	0	C	R697
Katahdin	200108933	MSDPv2.4	R3 K137 (DA)225 R315 V388 I420 G531 R563 R650 (FL)670 R697 R723	1,2; 5,6	Yes	21	0	G	R3	21	0	A	K137	10	21	M	(DA)225	23	0	C	R315	25	0	G	V388	26	0	T	I420	19	0	G	G531	16	0	G	R563	12	0	G	R650	7	4	Y	(FL)670	12	0	C	R697
Katahdin	200108934	MSDPv2.4	R3 K137 (DA)225 R315 V388 I420 G531 R563 R650 (FL)670 R697 R723	1,2; 5,6	Yes	23	0	G	R3	13	0	A	K137	8	6	M	(DA)225	19	0	C	R315	21	0	G	V388	17	0	T	I420	16	0	G	G531	14	0	G	R563	17	0	G	R650	5	8	Y	(FL)670	15	0	C	R697
Katahdin	200108935	MSDPv2.4	R3 K137 (DA)225 R315 V388 I420 G531 R563 R650 F670 R697 R723	1,6	No	11	0	G	R3	8	0	A	K137	11	16	M	(DA)225	18	0	C	R315	14	0	G	V388	13	0	T	I420	12	0	G	G531	15	0	G	R563	7	0	G	R650	9	2	T	F670	8	0	C	R697
Katahdin	200108936	MSDPv2.4	R3 K137 D225 R315 V388 I420 G531 R563 R650 F670 R697 R723	1,1	No	17	0	G	R3	13	0	A	K137	15	0	A	D225	14	0	C	R315	19	0	G	V388	13	0	T	I420	12	0	G	G531	11	0	G	R563	12	0	G	R650	11	0	T	F670	13	0	C	R697
Katahdin	200108938	MSDPv2.4	R3 K137 D225 R315 V388 I420 G531 R563 R650 F670 R697 R723	1,1	No	21	0	G	R3	14	0	A	K137	18	0	A	D225	15	0	C	R315	13	0	G	V388	15	0	T	I420	17	0	G	G531	14	0	G	R563	10	0	G	R650	16	0	T	F670	16	0	C	R697
Navajo-Churro	199950927	MSDPv2.4	R3 K137 D225 R315 V388 I420 G531 R563 R650 F670 R697 R723	1,1	No	15	0	G	R3	15	0	A	K137	16	1	A	D225	14	0	C	R315	24	0	G	V388	18	0	T	I420	10	0	G	G531	6	0	G	R563	11	1	G	R650	15	0	T	F670	10	0	C	R697
Rambouillet	199735001	MSDPv2.4	R3 K137 A225 R315 V388 I420 G531 R563 R650 L670 R697 R723	2,2	No	7	0	G	R3	22	0	A	K137	0	14	C	A225	12	0	C	R315	17	0	G	V388	16	0	T	I420	19	0	G	G531	23	0	G	R563	14	0	G	R650	0	16	C	L670	18	0	C	R697
Rambouillet	199935902	MSDPv2.4	R3 K137 D225 R315 V388 I420 G531 R563 R650 (FL)670 R697 R723	1,5	No	14	0	G	R3	12	0	A	K137	10	2	A	D225	10	0	C	R315	16	0	G	V388	9	0	T	I420	10	0	G	G531	16	0	G	R563	14	0	G	R650	8	11	Y	(FL)670	22	0	C	R697
Rambouillet	199935923	MSDPv2.4	R3 K137 D225 R315 V388 I420 G531 R563 R650 F670 R697 R723	1,1	No	21	0	G	R3	40	0	A	K137	28	0	A	D225	21	0	C	R315	20	0	G	V388	22	0	T	I420	16	0	G	G531	19	0	G	R563	13	0	G	R650	13	0	T	F670	21	0	C	R697
Rambouillet	200035920	MSDPv2.4	R3 K137 A225 R315 V388 I420 G531 R563 R650 L670 R697 R723	2,2	No	15	0	G	R3	25	0	A	K137	0	25	C	A225	28	0	C	R315	24	0	G	V388	21	0	T	I420	30	0	G	G531	31	0	G	R563	27	0	G	R650	0	23	C	L670	20	0	C	R697
Rambouillet	200035921	MSDPv2.4	R3 K137 (DA)225 R315 V388 I420 G531 R563 R650 (FL)670 R697 R723	1,2; 5,6	Yes	13	0	G	R3	14	0	A	K137	8	10	M	(DA)225	14	0	C	R315	15	0	G	V388	14	0	T	I420	14	0	G	G531	19	0	G	R563	15	0	G	R650	4	7	Y	(FL)670	11	0	C	R697
Rambouillet	200035922	MSDPv2.4	R3 K137 (DA)225 R315 V388 I420 G531 R563 R650 (FL)670 R697 R723	1,2; 5,6	Yes	23	0	G	R3	26	0	A	K137	9	23	M	(DA)225	23	0	C	R315	23	0	G	V388	21	0	T	I420	29	0	G	G531	21	0	G	R563	24	0	G	R650	13	9	Y	(FL)670	14	0	C	R697
Rambouillet	200035924	MSDPv2.4	R3 K137 A225 R315 V388 I420 G531 R563 R650 L670 R697 R723	2,2	No	11	0	G	R3	16	0	A	K137	0	11	C	A225	9	0	C	R315	16	0	G	V388	11	0	T	I420	15	0	G	G531	14	0	G	R563	13	0	G	R650	0	15	C	L670	18	0	C	R697
Rambouillet	200135902	MSDPv2.4	R3 K137 A225 R315 V388 I420 G531 R563 R650 L670 R697 R723	2,2	No	32	0	G	R3	26	0	A	K137	0	26	C	A225	19	0	C	R315	26	0	G	V388	23	1	T	I420	24	0	G	G531	22	0	G	R563	25	0	G	R650	0	22	C	L670	24	0	C	R697
Rambouillet	200235900	MSDPv2.4	R3 K137 D225 R315 V388 I420 G531 R563 R650 (FL)670 R697 R723	1,5	No	15	0	G	R3	14	1	A	K137	23	0	A	D225	18	0	C	R315	16	0	G	V388	14	0	T	I420	13	0	G	G531	11	0	G	R563	6	0	G	R650	4	5	Y	(FL)670	14	0	C	R697
Rambouillet	200235901	MSDPv2.4	R3 K137 (DA)225 R315 V388 I420 G531 R563 R650 (FL)670 R697 R723	1,2; 5,6	Yes	20	0	G	R3	25	0	A	K137	13	12	M	(DA)225	24	0	C	R315	20	0	G	V388	27	0	T	I420	22	0	G	G531	24	0	G	R563	17	0	G	R650	4	6	Y	(FL)670	9	0	C	R697
Romanov	199914218	MSDPv2.4	R3 K137 (DA)225 R315 V388 I420 G531 R563 R650 (FL)670 R697 R723	1,2; 5,6	Yes	20	0	G	R3	13	0	A	K137	7	11	M	(DA)225	18	0	C	R315	16	0	G	V388	17	0	T	I420	16	0	G	G531	18	0	G	R563	19	0	G	R650	7	14	Y	(FL)670	19	0	C	R697
Romanov	199914942	MSDPv2.4	R3 K137 D225 R315 V388 I420 G531 R563 R650 F670 R697 R723	1,1	No	21	0	G	R3	18	0	A	K137	18	0	A	D225	14	0	C	R315	23	0	G	V388	23	0	T	I420	16	0	G	G531	17	0	G	R563	15	0	G	R650	17	0	T	F670	11	0	C	R697
Romanov	200014943	MSDPv2.4	R3 K137 D225 R315 V388 I420 G531 R563 R650 F670 R697 R723	1,1	No	9	0	G	R3	14	1	A	K137	17	0	A	D225	21	0	C	R315	22	0	G	V388	20	0	T	I420	14	0	G	G531	17	0	G	R563	10	0	G	R650	16	0	T	F670	12	0	C	R697
Romanov	200117137	MSDPv2.4	R3 K137 D225 R315 V388 I420 G531 R563 R650 F670 R697 R723	1,1	No	17	0	G	R3	16	0	A	K137	22	0	A	D225	28	0	C	R315	31	0	G	V388	18	0	T	I420	16	0	G	G531	15	0	G	R563	13	0	G	R650	11	0	T	F670	15	0	C	R697
Romanov	200117140	MSDPv2.4	R3 K137 D225 R315 V388 I420 G531 R563 R650 F670 R697 R723	1,1	No	18	0	G	R3	18	0	A	K137	17	0	A	D225	25	0	C	R315	25	0	G	V388	22	0	T	I420	20	0	G	G531	26	0	G	R563	19	0	G	R650	13	0	T	F670	12	0	C	R697
Romanov	200117160	MSDPv2.4	R3 K137 (DA)225 R315 V388 I420 G531 R563 R650 (FL)670 R697 R723	1,2; 5,6	Yes	16	0	G	R3	17	0	A	K137	4	8	M	(DA)225	12	0	C	R315	13	0	G	V388	10	0	T	I420	10	1	G	G531	12	0	G	R563	11	0	G	R650	2	4	Y	(FL)670	7	0	C	R697
Romanov	200117201	MSDPv2.4	R3 K137 D225 R315 V388 I420 G531 R563 R650 F670 R697 R723	1,1	No	14	0	G	R3	30	0	A	K137	23	0	A	D225	21	0	C	R315	22	0	G	V388	13	0	T	I420	7	0	G	G531	12	0	G	R563	16	0	G	R650	17	0	T	F670	12	0	C	R697
Romanov	200117419	MSDPv2.4	R3 K137 D225 R315 V388 I420 G531 R563 R650 F670 R697 R723	1,1	No	9	0	G	R3	15	0	A	K137	13	0	A	D225	16	0	C	R315	15	0	G	V388	18	0	T	I420	9	0	G	G531	10	0	G	R563	9	0	G	R650	10	0	T	F670	9	0	C	R697
Romanov	200117552	MSDPv2.4	R3 K137 (DA)225 R315 V388 I420 G531 R563 R650 (FL)670 R697 R723	1,2; 5,6	Yes	35	0	G	R3	36	0	A	K137	25	22	M	(DA)225	33	0	C	R315	43	0	G	V388	32	0	T	I420	39	0	G	G531	36	0	G	R563	25	2	G	R650	14	19	Y	(FL)670	33	0	C	R697
Romanov	200314904	MSDPv2.4	R3 K137 D225 R315 V388 I420 G531 R563 R650 F670 R697 R723	1,1	No	16	0	G	R3	19	0	A	K137	17	0	A	D225	16	0	C	R315	15	0	G	V388	13	0	T	I420	12	0	G	G531	13	0	G	R563	9	0	G	R650	13	0	T	F670	20	0	C	R697
Suffolk	199910003	MSDPv2.4	R3 K137 D225 R315 V388 I420 G531 R563 R650 F670 R697 R723	1,1	No	14	0	G	R3	10	0	A	K137	10	0	A	D225	15	0	C	R315	15	0	G	V388	14	0	T	I420	13	0	G	G531	6	0	G	R563	14	0	G	R650	12	0	T	F670	13	0	C	R697
Suffolk	200117163	MSDPv2.4	R3 K137 A225 R315 V388 I420 G531 R563 R650 L670 R697 R723	2,2	No	18	0	G	R3	19	0	A	K137	0	21	C	A225	17	0	C	R315	19	0	G	V388	22	0	T	I420	20	0	G	G531	18	0	G	R563	14	0	G	R650	0	12	C	L670	10	0	C	R697
Suffolk	200117463	MSDPv2.4	R3 K137 D225 R315 V388 I420 G531 R563 R650 F670 R697 R723	1,1	No	21	0	G	R3	29	0	A	K137	26	0	A	D225	31	0	C	R315	14	0	G	V388	15	0	T	I420	8	0	G	G531	13	0	G	R563	19	0	G	R650	19	0	T	F670	23	0	C	R697
Suffolk	200210060	MSDPv2.4	R3 K137 D225 R315 V388 I420 G531 R563 R650 F670 R697 R723	1,1	No	19	0	G	R3	26	0	A	K137	34	0	A	D225	32	0	C	R315	26	0	G	V388	17	0	T	I420	21	0	G	G531	27	0	G	R563	17	0	G	R650	17	0	T	F670	19	0	C	R697
Suffolk	200210099	MSDPv2.4	R3 K137 D225 R315 V388 I420 G531 R563 R650 F670 R697 R723	1,1	No	24	0	G	R3	16	0	A	K137	19	0	A	D225	17	0	C	R315	22	0	G	V388	19	0	T	I420	22	0	G	G531	15	0	G	R563	16	0	G	R650	16	0	T	F670	17	0	C	R697
Suffolk	200210903	MSDPv2.4	R3 K137 (DA)225 R315 V388 I420 G531 R563 R650 (FL)670 R697 R723	1,2; 5,6	Yes	24	0	G	R3	24	0	A	K137	15	12	M	(DA)225	34	0	C	R315	25	0	G	V388	26	0	T	I420	23	0	G	G531	16	0	G	R563	24	0	G	R650	9	7	Y	(FL)670	18	0	C	R697
Suffolk	200210904	MSDPv2.4	R3 K137 D225 R315 V388 I420 G531 R563 R650 F670 R697 R723	1,1	No	14	0	G	R3	12	0	A	K137	16	0	A	D225	19	0	C	R315	15	0	G	V388	14	0	T	I420	9	0	G	G531	8	0	G	R563	10	0	G	R650	12	0	T	F670	13	0	C	R697
Suffolk	200210915	MSDPv2.4	R3 K137 D225 R315 V388 I420 G531 R563 R650 F670 R697 R723	1,1	No	22	0	G	R3	17	0	A	K137	22	0	A	D225	26	0	C	R315	20	0	G	V388	15	0	T	I420	11	0	G	G531	11	0	G	R563	11	0	G	R650	8	0	T	F670	15	0	C	R697
Suffolk	200310906	MSDPv2.4	R3 K137 D225 R315 V388 I420 G531 R563 R650 F670 R697 R723	1,1	No	18	0	G	R3	21	0	A	K137	23	0	A	D225	17	0	C	R315	16	0	G	V388	20	0	T	I420	13	0	G	G531	8	0	G	R563	7	0	G	R650	6	0	T	F670	10	0	C	R697
Texel	199906022	MSDPv2.4	R3 K137 D225 R315 V388 I420 G531 R563 R650 F670 R697 R723	1,1	No	11	0	G	R3	15	0	A	K137	14	0	A	D225	12	0	C	R315	18	0	G	V388	14	0	T	I420	17	0	G	G531	18	0	G	R563	14	0	G	R650	11	0	T	F670	12	0	C	R697
Texel	200006024	MSDPv2.4	R3 K137 D225 R315 V388 I420 G531 R563 R650 F670 R697 R723	1,1	No	17	0	G	R3	24	0	A	K137	23	0	A	D225	12	0	C	R315	16	0	G	V388	12	0	T	I420	18	0	G	G531	19	0	G	R563	20	0	G	R650	19	0	T	F670	13	0	C	R697
Texel	200006910	MSDPv2.4	R3 K137 D225 R315 V388 I420 G531 R563 R650 F670 R697 R723	1,1	No	23	0	G	R3	22	0	A	K137	19	0	A	D225	19	0	C	R315	16	0	G	V388	22	0	T	I420	18	0	G	G531	19	0	G	R563	23	0	G	R650	25	0	T	F670	22	0	C	R697
Texel	200106931	MSDPv2.4	R3 K137 (DA)225 R315 V388 (IS)420 (GS)531 R563 R650 (FL)670 R697 R723	4,9	Yes	21	0	G	R3	20	0	A	K137	6	10	M	(DA)225	19	0	C	R315	13	0	G	V388	3	6	K	(IS)420	9	5	R	(GS)531	21	0	G	R563	24	0	G	R650	13	13	Y	(FL)670	23	0	C	R697
Texel	200106932	MSDPv2.4	R3 K137 D225 R315 V388 I420 G531 R563 R650 F670 R697 R723	1,1	No	14	0	G	R3	17	0	A	K137	16	0	A	D225	18	0	C	R315	24	0	G	V388	21	0	T	I420	21	0	G	G531	27	0	G	R563	20	0	G	R650	17	0	T	F670	13	0	C	R697
Texel	200118018	MSDPv2.4	R3 K137 (DA)225 R315 V388 I420 G531 R563 R650 (FL)670 R697 R723	1,2; 5,6	Yes	14	0	G	R3	17	0	A	K137	9	10	M	(DA)225	14	0	C	R315	20	0	G	V388	15	0	T	I420	19	0	G	G531	13	0	G	R563	12	0	G	R650	5	5	Y	(FL)670	10	0	C	R697
Texel	200206039	MSDPv2.4	R3 K137 D225 R315 V388 I420 G531 R563 R650 F670 R697 R723	1,1	No	28	0	G	R3	34	0	A	K137	28	0	A	D225	27	0	C	R315	23	0	G	V388	29	0	T	I420	21	0	G	G531	22	0	G	R563	16	0	G	R650	18	0	T	F670	24	0	C	R697
Texel	200206902	MSDPv2.4	R3 K137 A225 R315 V388 (IS)420 G531 R563 R650 (FL)670 R697 R723	6,9	Yes	22	0	G	R3	23	0	A	K137	0	8	C	A225	19	0	C	R315	20	0	G	V388	11	7	K	(IS)420	21	0	G	G531	16	0	G	R563	19	0	G	R650	6	10	Y	(FL)670	14	0	C	R697
Texel	200206903	MSDPv2.4	R3 K137 D225 R315 V388 I420 (GS)531 R563 R650 F670 R697 R723	1,4	No	16	0	G	R3	10	0	A	K137	15	0	A	D225	8	0	C	R315	15	0	G	V388	10	0	T	I420	4	9	R	(GS)531	19	0	G	R563	16	0	G	R650	17	1	T	F670	13	0	C	R697
Texel	200206906	MSDPv2.4	(RH)3 K137 D225 R315 V388 I420 G531 R563 R650 F670 R697 R723	1,7	No	6	10	R	(RH)3	18	0	A	K137	8	0	A	D225	13	0	C	R315	13	0	G	V388	16	0	T	I420	16	0	G	G531	14	0	G	R563	11	0	G	R650	7	0	T	F670	11	0	C	R697
USMARC Composite	200103335	MSDPv2.4	R3 K137 (DA)225 R315 V388 I420 G531 R563 R650 (FL)670 R697 R723	1,2; 5,6	Yes	12	0	G	R3	18	0	A	K137	4	8	M	(DA)225	17	0	C	R315	17	0	G	V388	17	0	T	I420	13	0	G	G531	10	0	G	R563	10	0	G	R650	6	5	Y	(FL)670	15	0	C	R697
USMARC Composite	200103367	MSDPv2.4	R3 K137 D225 R315 V388 I420 G531 R563 R650 F670 R697 R723	1,1	No	17	0	G	R3	18	0	A	K137	17	0	A	D225	12	0	C	R315	14	0	G	V388	17	0	T	I420	19	0	G	G531	23	0	G	R563	17	0	G	R650	17	0	T	F670	12	0	C	R697
USMARC Composite	200103459	MSDPv2.4	R3 K137 D225 R315 V388 I420 G531 R563 R650 F670 R697 R723	1,1	No	25	0	G	R3	23	0	A	K137	26	0	A	D225	34	0	C	R315	26	0	G	V388	29	0	T	I420	19	0	G	G531	16	0	G	R563	14	0	G	R650	18	0	T	F670	15	0	C	R697
USMARC Composite	200203048	MSDPv2.4	R3 K137 D225 R315 V388 I420 G531 R563 R650 F670 R697 R723	1,1	No	13	0	G	R3	14	0	A	K137	30	0	A	D225	18	0	C	R315	22	0	G	V388	18	0	T	I420	22	0	G	G531	21	0	G	R563	24	0	G	R650	15	0	T	F670	18	0	C	R697
USMARC Composite	200203128	MSDPv2.4	R3 K137 (DA)225 R315 V388 I420 G531 R563 R650 (FL)670 R697 R723	1,2; 5,6	Yes	9	0	G	R3	16	0	A	K137	10	8	M	(DA)225	15	0	C	R315	15	0	G	V388	15	0	T	I420	10	0	G	G531	6	0	G	R563	9	0	G	R650	10	3	Y	(FL)670	9	0	C	R697
USMARC Composite	200203170	MSDPv2.4	R3 K137 D225 R315 V388 I420 G531 R563 R650 F670 R697 R723	1,1	No	10	0	G	R3	15	0	A	K137	10	0	A	D225	21	0	C	R315	15	0	G	V388	19	0	T	I420	17	0	G	G531	10	0	G	R563	9	0	G	R650	8	0	T	F670	10	0	C	R697
USMARC Composite	200203179	MSDPv2.4	R3 K137 (DA)225 R315 V388 I420 G531 R563 R650 (FL)670 R697 R723	1,2; 5,6	Yes	21	0	G	R3	23	0	A	K137	11	9	M	(DA)225	15	0	C	R315	15	0	G	V388	16	0	T	I420	13	0	G	G531	14	0	G	R563	17	0	G	R650	3	10	Y	(FL)670	11	0	C	R697
USMARC Composite	200203278	MSDPv2.4	R3 K137 D225 R315 V388 I420 G531 R563 R650 F670 R697 R723	1,1	No	20	0	G	R3	22	0	A	K137	18	0	A	D225	12	0	C	R315	13	0	G	V388	14	0	T	I420	20	0	G	G531	10	0	G	R563	14	0	G	R650	9	0	T	F670	10	0	C	R697
USMARC Composite	200203286	MSDPv2.4	R3 K137 D225 R315 V388 I420 G531 R563 R650 F670 R697 R723	1,1	No	6	0	G	R3	15	0	A	K137	17	0	A	D225	11	0	C	R315	9	0	G	V388	9	0	T	I420	12	0	G	G531	10	0	G	R563	18	0	G	R650	14	0	T	F670	13	0	C	R697
USMARC Composite	200203310	MSDPv2.4	R3 K137 D225 R315 V388 I420 G531 R563 R650 F670 R697 R723	1,1	No	16	0	G	R3	16	0	A	K137	14	0	A	D225	19	0	C	R315	20	0	G	V388	18	0	T	I420	19	0	G	G531	22	0	G	R563	13	0	G	R650	11	0	T	F670	12	0	C	R697
USMARC Composite	200303158	MSDPv2.4	R3 K137 D225 R315 V388 I420 G531 R563 R650 F670 R697 R723	1,1	No	12	0	G	R3	28	0	A	K137	30	0	A	D225	20	0	C	R315	23	0	G	V388	18	0	T	I420	18	0	G	G531	13	0	G	R563	18	0	G	R650	12	0	T	F670	11	0	C	R697
USMARC Composite	200303163	MSDPv2.4	R3 K137 D225 R315 V388 I420 G531 R563 R650 F670 R697 R723	1,1	No	23	0	G	R3	20	0	A	K137	22	0	A	D225	34	0	C	R315	31	0	G	V388	22	0	T	I420	23	0	G	G531	23	0	G	R563	16	0	G	R650	21	0	T	F670	20	0	C	R697
USMARC Composite	200303183	MSDPv2.4	R3 K137 (DA)225 R315 V388 I420 G531 R563 R650 (FL)670 R697 R723	1,2; 5,6	Yes	16	0	G	R3	16	1	A	K137	7	10	M	(DA)225	27	0	C	R315	14	0	G	V388	12	0	T	I420	16	0	G	G531	17	0	G	R563	8	0	G	R650	7	2	Y	(FL)670	16	0	C	R697
USMARC Composite	200303220	MSDPv2.4	R3 K137 (DA)225 R315 V388 I420 G531 R563 R650 (FL)670 R697 R723	1,2; 5,6	Yes	24	0	G	R3	21	0	A	K137	11	11	M	(DA)225	18	0	C	R315	14	0	G	V388	16	0	T	I420	12	0	G	G531	9	0	G	R563	17	0	G	R650	8	6	Y	(FL)670	10	0	C	R697
USMARC Composite	200303274	MSDPv2.4	R3 K137 D225 R315 V388 I420 G531 R563 R650 F670 R697 R723	1,1	No	17	0	G	R3	20	0	A	K137	15	0	A	D225	12	0	C	R315	15	0	G	V388	15	0	T	I420	19	0	G	G531	19	0	G	R563	21	0	G	R650	16	0	T	F670	10	0	C	R697
USMARC Composite	200303289	MSDPv2.4	R3 K137 D225 R315 V388 I420 G531 R563 R650 F670 R697 R723	1,1	No	26	0	G	R3	21	0	A	K137	23	0	A	D225	31	0	C	R315	25	0	G	V388	19	0	T	I420	27	0	G	G531	34	0	G	R563	27	0	G	R650	26	0	T	F670	23	0	C	R697
USMARC Composite	200303326	MSDPv2.4	R3 K137 D225 R315 V388 I420 G531 R563 R650 F670 R697 R723	1,1	No	23	0	G	R3	28	1	A	K137	22	0	A	D225	32	0	C	R315	22	0	G	V388	24	0	T	I420	19	0	G	G531	29	0	G	R563	27	0	G	R650	25	0	T	F670	22	0	C	R697
East Friesian x Lacaune	6587	MESDPV1.0	R3 K137 (DA)225 R315 V388 I420 G531 R563 R650 (FL)670 R697 R723	1,2; 5,6	Yes	14	0	G	R3	28	0	A	K137	10	12	M	(DA)225	16	0	C	R315	25	0	G	V388	18	0	T	I420	20	0	G	G531	12	0	G	R563	12	0	G	R650	8	4	Y	(FL)670	13	0	C	R697
East Friesian x Lacaune	9326	MESDPV1.0	R3 K137 (DA)225 R315 V388 I420 G531 R563 R650 (FL)670 R697 R723	1,2; 5,6	Yes	11	0	G	R3	20	0	A	K137	11	9	M	(DA)225	11	0	C	R315	14	0	G	V388	16	0	T	I420	13	0	G	G531	11	0	G	R563	7	0	G	R650	11	4	Y	(FL)670	12	0	C	R697
East Friesian x Lacaune	9468	MESDPV1.0	R3 K137 (DA)225 R315 V388 I420 G531 R563 R650 (FL)670 R697 R723	1,2; 5,6	Yes	21	0	G	R3	22	0	A	K137	8	9	M	(DA)225	19	0	C	R315	17	1	G	V388	18	0	T	I420	20	1	G	G531	13	0	G	R563	15	0	G	R650	7	6	Y	(FL)670	12	0	C	R697
East Friesian x Lacaune	9475	MESDPV1.0	R3 K137 D225 R315 V388 I420 G531 R563 R650 F670 R697 R723	1,1	No	17	0	G	R3	22	0	A	K137	18	0	A	D225	15	0	C	R315	14	0	G	V388	13	0	T	I420	13	0	G	G531	10	1	G	R563	20	0	G	R650	18	0	T	F670	5	0	C	R697
East Friesian x Lacaune	10498	MESDPV1.0	R3 K137 (DA)225 R315 V388 I420 G531 R563 R650 (FL)670 R697 R723	1,2; 5,6	Yes	11	0	G	R3	17	0	A	K137	8	14	M	(DA)225	18	0	C	R315	17	0	G	V388	12	0	T	I420	16	0	G	G531	11	0	G	R563	8	0	G	R650	5	3	Y	(FL)670	10	0	C	R697
East Friesian x Lacaune	12314	MESDPV1.0	R3 K137 D225 R315 V388 I420 G531 R563 R650 F670 R697 R723	1,1	No	13	0	G	R3	25	0	A	K137	21	0	A	D225	25	0	C	R315	18	0	G	V388	15	0	T	I420	11	0	G	G531	16	0	G	R563	14	0	G	R650	12	0	T	F670	12	0	C	R697
East Friesian x Lacaune	12318	MESDPV1.0	R3 K137 A225 R315 V388 I420 G531 R563 R650 L670 R697 R723	2,2	No	13	0	G	R3	27	0	A	K137	0	24	C	A225	13	0	C	R315	23	0	G	V388	15	0	T	I420	21	0	G	G531	19	0	G	R563	15	0	G	R650	0	22	C	L670	23	0	C	R697
East Friesian x Lacaune	13212	MESDPV1.0	R3 K137 A225 R315 V388 I420 G531 R563 R650 L670 R697 R723	2,2	No	10	0	G	R3	13	0	A	K137	0	18	C	A225	22	0	C	R315	18	0	G	V388	10	0	T	I420	18	0	G	G531	15	0	G	R563	9	0	G	R650	0	14	C	L670	12	0	C	R697
East Friesian x Lacaune	14071	MESDPV1.0	R3 K137 (DA)225 R315 V388 I420 G531 R563 R650 (FL)670 R697 R723	1,2; 5,6	Yes	18	0	G	R3	21	0	A	K137	7	7	M	(DA)225	17	0	C	R315	27	0	G	V388	20	0	T	I420	17	0	G	G531	11	0	G	R563	14	0	G	R650	7	6	Y	(FL)670	16	0	C	R697
East Friesian x Lacaune	14379	MESDPV1.0	R3 K137 D225 R315 V388 I420 G531 R563 R650 F670 R697 R723	1,1	No	11	0	G	R3	10	0	A	K137	12	0	A	D225	18	0	C	R315	11	0	G	V388	15	0	T	I420	17	0	G	G531	17	0	G	R563	12	0	G	R650	11	0	T	F670	9	0	C	R697
Hampshire	Fleener 1312	MESDPV1.0	R3 K137 D225 R315 V388 I420 G531 R563 R650 F670 R697 R723	1,1	No	15	0	G	R3	13	0	A	K137	18	0	A	D225	18	0	C	R315	24	0	G	V388	18	0	T	I420	10	0	G	G531	11	0	G	R563	12	0	G	R650	7	0	T	F670	11	0	C	R697
Hampshire	HSF345	MESDPV1.0	R3 K137 D225 R315 V388 I420 G531 R563 R650 F670 R697 R723	1,1	No	12	0	G	R3	14	0	A	K137	19	0	A	D225	19	0	C	R315	21	0	G	V388	14	0	T	I420	9	0	G	G531	11	0	G	R563	15	0	G	R650	19	0	T	F670	18	0	C	R697
Hampshire	NDSU0015	MESDPV1.0	R3 K137 (DA)225 R315 V388 I420 G531 R563 R650 (FL)670 R697 R723	1,2; 5,6	Yes	11	0	G	R3	11	0	A	K137	3	10	M	(DA)225	17	0	C	R315	13	0	G	V388	17	0	T	I420	15	0	G	G531	7	0	G	R563	8	0	G	R650	5	7	Y	(FL)670	12	0	C	R697
Hampshire	NDSU06_542	MESDPV1.0	R3 K137 D225 R315 V388 I420 G531 R563 R650 F670 R697 R723	1,1	No	9	0	G	R3	8	0	A	K137	14	0	A	D225	15	0	C	R315	13	0	G	V388	17	0	T	I420	13	0	G	G531	10	0	G	R563	15	0	G	R650	15	0	T	F670	11	0	C	R697
Hampshire	NDSU06_719	MESDPV1.0	R3 K137 (DA)225 R315 V388 I420 G531 R563 R650 (FL)670 R697 R723	1,2; 5,6	Yes	15	0	G	R3	24	0	A	K137	6	15	M	(DA)225	28	0	C	R315	26	0	G	V388	16	0	T	I420	19	0	G	G531	14	0	G	R563	8	0	G	R650	5	4	Y	(FL)670	16	0	C	R697
Hampshire	NDSU08_554	MESDPV1.0	R3 K137 D225 R315 V388 I420 G531 R563 R650 F670 R697 R723	1,1	No	12	0	G	R3	16	0	A	K137	10	0	A	D225	13	0	C	R315	20	0	G	V388	18	0	T	I420	17	0	G	G531	17	0	G	R563	30	0	G	R650	27	0	T	F670	11	0	C	R697
Hampshire	NDSU1071	MESDPV1.0	R3 K137 D225 R315 V388 I420 G531 R563 R650 F670 R697 R723	1,1	No	17	0	G	R3	19	0	A	K137	22	0	A	D225	18	0	C	R315	21	0	G	V388	22	0	T	I420	26	0	G	G531	28	0	G	R563	20	0	G	R650	22	0	T	F670	17	0	C	R697
Hampshire	SDSU4078	MESDPV1.0	R3 K137 D225 R315 V388 I420 G531 R563 R650 F670 R697 R723	1,1	No	20	0	G	R3	23	0	A	K137	20	0	A	D225	19	0	C	R315	15	0	G	V388	11	0	T	I420	14	0	G	G531	16	0	G	R563	12	0	G	R650	10	0	T	F670	13	0	C	R697
Hampshire	UW11149	MESDPV1.0	(RH)3 K137 D225 R315 V388 I420 G531 R563 R650 F670 R697 R723	1,7	No	5	8	R	(RH)3	28	0	A	K137	27	0	A	D225	17	0	C	R315	22	0	G	V388	16	0	T	I420	10	0	G	G531	14	0	G	R563	14	0	G	R650	13	0	T	F670	16	0	C	R697
Hampshire	UW13048	MESDPV1.0	R3 K137 D225 R315 V388 I420 G531 R563 R650 F670 R697 R723	1,1	No	13	0	G	R3	16	0	A	K137	10	0	A	D225	19	0	C	R315	18	0	G	V388	21	0	T	I420	14	0	G	G531	15	0	G	R563	11	0	G	R650	12	0	T	F670	17	0	C	R697
Polypay	201009902	MESDPV1.0	R3 K137 D225 R315 V388 I420 G531 R563 R650 F670 R697 R723	1,1	No	7	0	G	R3	20	0	A	K137	17	1	A	D225	21	0	C	R315	14	0	G	V388	16	0	T	I420	21	0	G	G531	19	0	G	R563	15	0	G	R650	15	0	T	F670	11	0	C	R697
Polypay	201109900	MESDPV1.0	R3 K137 D225 R315 V388 I420 (GS)531 R563 R650 F670 R697 R723	1,4	No	16	0	G	R3	21	0	A	K137	29	0	A	D225	19	0	C	R315	15	0	G	V388	17	0	T	I420	11	12	R	(GS)531	23	0	G	R563	20	0	G	R650	19	0	T	F670	15	0	C	R697
Polypay	201209901	MESDPV1.0	R3 K137 D225 R315 V388 I420 G531 R563 R650 F670 R697 R723	1,1	No	14	0	G	R3	19	0	A	K137	21	0	A	D225	24	0	C	R315	21	0	G	V388	21	0	T	I420	17	0	G	G531	20	0	G	R563	12	0	G	R650	10	0	T	F670	15	0	C	R697
Polypay	201209902	MESDPV1.0	R3 K137 (DA)225 R315 V388 I420 G531 R563 R650 (FL)670 R697 R723	1,2; 5,6	Yes	42	0	G	R3	37	0	A	K137	20	19	M	(DA)225	33	0	C	R315	39	0	G	V388	2	0	T	I420	46	0	G	G531	41	0	G	R563	30	0	G	R650	22	8	Y	(FL)670	38	0	C	R697
Polypay	201309900	MESDPV1.0	R3 K137 D225 R315 V388 I420 G531 R563 R650 F670 R697 R723	1,1	No	15	0	G	R3	22	0	A	K137	24	0	A	D225	24	0	C	R315	16	0	G	V388	20	1	T	I420	15	0	G	G531	16	0	G	R563	20	0	G	R650	21	0	T	F670	23	0	C	R697
Polypay	201309903	MESDPV1.0	R3 K137 D225 R315 V388 I420 G531 R563 R650 F670 R697 R723	1,1	No	19	0	G	R3	23	0	A	K137	36	0	A	D225	25	0	C	R315	29	1	G	V388	20	0	T	I420	29	0	G	G531	21	0	G	R563	37	0	G	R650	25	0	T	F670	22	0	C	R697
Polypay	201309906	MESDPV1.0	R3 K137 D225 R315 V388 I420 G531 R563 R650 F670 R697 R723	1,1	No	14	0	G	R3	27	0	A	K137	29	0	A	D225	17	0	C	R315	22	0	G	V388	17	0	T	I420	29	0	G	G531	13	0	G	R563	22	0	G	R650	20	0	T	F670	18	0	C	R697
Polypay	201409903	MESDPV1.0	R3 K137 D225 R315 V388 I420 (GS)531 R563 R650 F670 R697 R723	1,4	No	17	0	G	R3	15	0	A	K137	16	0	A	D225	16	0	C	R315	15	0	G	V388	12	0	T	I420	5	7	R	(GS)531	11	0	G	R563	14	0	G	R650	14	0	T	F670	20	0	C	R697
Polypay	201409907	MESDPV1.0	R3 K137 D225 R315 V388 I420 G531 R563 R650 F670 R697 R723	1,1	No	19	0	G	R3	25	0	A	K137	13	0	A	D225	12	0	C	R315	15	0	G	V388	23	0	T	I420	15	0	G	G531	26	0	G	R563	12	0	G	R650	18	0	T	F670	19	0	C	R697
Polypay	201409909	MESDPV1.0	R3 K137 D225 R315 V388 I420 G531 R563 R650 F670 R697 R723	1,1	No	16	0	G	R3	19	0	A	K137	17	0	A	D225	19	0	C	R315	22	0	G	V388	25	0	T	I420	32	0	G	G531	22	0	G	R563	18	0	G	R650	16	0	T	F670	20	0	C	R697
St. Croix	8444	MESDPV1.0	R3 K137 (DA)225 R315 V388 I420 G531 R563 R650 (FL)670 R697 R723	1,2; 5,6	Yes	28	0	G	R3	33	0	A	K137	17	16	M	(DA)225	26	0	C	R315	23	0	G	V388	24	1	T	I420	29	0	G	G531	19	0	G	R563	23	0	G	R650	9	17	Y	(FL)670	25	0	C	R697
St. Croix	007VT	MESDPV1.0	R3 K137 A225 R315 V388 I420 G531 R563 R650 L670 R697 R723	2,2	No	17	0	G	R3	32	0	A	K137	0	34	C	A225	39	0	C	R315	39	1	G	V388	27	1	T	I420	27	0	G	G531	25	0	G	R563	27	0	G	R650	0	23	C	L670	25	0	C	R697
St. Croix	119Bambi	MESDPV1.0	R3 K137 A225 R315 V388 I420 G531 R563 R650 L670 R697 R723	2,2	No	21	0	G	R3	20	0	A	K137	0	17	C	A225	10	0	C	R315	17	0	G	V388	14	0	T	I420	16	0	G	G531	16	0	G	R563	15	0	G	R650	0	14	C	L670	22	0	C	R697
St. Croix	193Nagel	MESDPV1.0	R3 K137 D225 R315 V388 I420 G531 R563 R650 F670 R697 R723	1,1	No	10	0	G	R3	22	0	A	K137	23	0	A	D225	19	0	C	R315	12	0	G	V388	10	0	T	I420	14	0	G	G531	19	0	G	R563	16	0	G	R650	18	1	T	F670	16	0	C	R697
St. Croix	286Kingery	MESDPV1.0	R3 K137 D225 R315 V388 I420 G531 R563 R650 F670 R697 R723	1,1	No	15	0	G	R3	25	0	A	K137	25	0	A	D225	24	0	C	R315	34	1	G	V388	26	0	T	I420	35	0	G	G531	25	0	G	R563	26	0	G	R650	21	0	T	F670	25	0	C	R697
St. Croix	536VT	MESDPV1.0	R3 K137 D225 R315 V388 I420 G531 R563 R650 F670 R697 R723	1,1	No	12	0	G	R3	16	0	A	K137	22	0	A	D225	15	0	C	R315	14	0	G	V388	11	0	T	I420	9	0	G	G531	14	0	G	R563	14	0	G	R650	11	0	T	F670	11	0	C	R697
St. Croix	DL396	MESDPV1.0	R3 K137 D225 R315 V388 I420 G531 R563 R650 F670 R697 R723	1,1	No	18	0	G	R3	17	0	A	K137	17	0	A	D225	13	0	C	R315	9	0	G	V388	9	0	T	I420	13	0	G	G531	11	0	G	R563	13	0	G	R650	12	0	T	F670	9	0	C	R697
St. Croix	Guse47BR	MESDPV1.0	R3 K137 D225 R315 V388 I420 G531 R563 R650 F670 R697 R723	1,1	No	14	0	G	R3	21	0	A	K137	21	0	A	D225	16	0	C	R315	31	0	G	V388	14	0	T	I420	14	0	G	G531	25	0	G	R563	13	0	G	R650	16	0	T	F670	21	0	C	R697
St. Croix	HD93	MESDPV1.0	R3 K137 (DA)225 R315 V388 I420 G531 R563 R650 (FL)670 R697 R723	1,2; 5,6	Yes	25	0	G	R3	16	0	A	K137	8	6	M	(DA)225	19	0	C	R315	22	0	G	V388	25	0	T	I420	16	0	G	G531	14	0	G	R563	14	0	G	R650	6	5	Y	(FL)670	12	0	C	R697
St. Croix	Star8Amber	MESDPV1.0	R3 K137 (DA)225 R315 V388 I420 G531 R563 R650 (FL)670 R697 R723	1,2; 5,6	Yes	15	0	G	R3	13	0	A	K137	5	6	M	(DA)225	18	0	C	R315	19	0	G	V388	13	0	T	I420	14	0	G	G531	20	0	G	R563	19	0	G	R650	7	8	Y	(FL)670	11	0	C	R697
Targhee	1411	MESDPV1.0	R3 K137 D225 R315 V388 I420 G531 R563 R650 F670 R697 R723	1,1	No	23	0	G	R3	19	0	A	K137	24	0	A	D225	22	0	C	R315	27	1	G	V388	25	0	T	I420	27	0	G	G531	18	0	G	R563	21	0	G	R650	17	0	T	F670	22	0	C	R697
Targhee	14145	MESDPV1.0	R3 K137 (DA)225 R315 V388 I420 G531 R563 R650 (FL)670 R697 R723	1,2; 5,6	Yes	15	0	G	R3	26	0	A	K137	10	13	M	(DA)225	19	0	C	R315	20	0	G	V388	22	0	T	I420	23	0	G	G531	15	0	G	R563	15	0	G	R650	10	9	Y	(FL)670	13	0	C	R697
Targhee	MSU3118	MESDPV1.0	R3 K137 (DA)225 R315 V388 I420 G531 R563 R650 (FL)670 R697 R723	1,2; 5,6	Yes	23	0	G	R3	27	0	A	K137	9	6	M	(DA)225	14	0	C	R315	21	0	G	V388	16	0	T	I420	23	0	G	G531	18	0	G	R563	19	0	G	R650	9	14	Y	(FL)670	22	0	C	R697
Targhee	MSU63	MESDPV1.0	R3 K137 (DA)225 R315 V388 I420 G531 R563 R650 (FL)670 R697 R723	1,2; 5,6	Yes	23	0	G	R3	17	0	A	K137	7	9	M	(DA)225	18	0	C	R315	25	0	G	V388	19	0	T	I420	21	0	G	G531	21	0	G	R563	23	0	G	R650	7	11	Y	(FL)670	17	0	C	R697
Targhee	MSUT30098	MESDPV1.0	R3 K137 D225 R315 V388 I420 G531 R563 R650 F670 R697 R723	1,1	No	32	0	G	R3	27	0	A	K137	31	0	A	D225	15	0	C	R315	24	0	G	V388	23	0	T	I420	21	0	G	G531	16	0	G	R563	18	0	G	R650	22	0	T	F670	24	0	C	R697
Targhee	Newford	MESDPV1.0	R3 K137 D225 R315 V388 I420 G531 R563 R650 F670 R697 R723	1,1	No	16	0	G	R3	15	0	A	K137	17	0	A	D225	12	0	C	R315	14	0	G	V388	15	0	T	I420	12	0	G	G531	15	0	G	R563	11	0	G	R650	12	0	T	F670	8	0	C	R697
Targhee	T4557	MESDPV1.0	R3 K137 (DA)225 R315 V388 I420 G531 R563 R650 (FL)670 R697 R723	1,2; 5,6	Yes	17	0	G	R3	20	0	A	K137	6	16	M	(DA)225	24	0	C	R315	17	0	G	V388	17	0	T	I420	11	0	G	G531	9	0	G	R563	13	0	G	R650	11	6	Y	(FL)670	12	0	C	R697
Targhee	T4561	MESDPV1.0	R3 K137 D225 R315 V388 I420 G531 R563 R650 F670 R697 R723	1,1	No	23	0	G	R3	30	0	A	K137	37	0	A	D225	28	0	C	R315	31	1	G	V388	27	0	T	I420	35	0	G	G531	28	0	G	R563	29	0	G	R650	27	0	T	F670	24	0	C	R697
Targhee	UW12227	MESDPV1.0	R3 K137 D225 R315 V388 I420 G531 R563 R650 F670 R697 R723	1,1	No	23	0	G	R3	33	0	A	K137	24	0	A	D225	28	0	C	R315	34	0	G	V388	27	0	T	I420	24	0	G	G531	24	0	G	R563	20	0	G	R650	20	0	T	F670	22	0	C	R697
Targhee	UW14201	MESDPV1.0	R3 K137 D225 R315 V388 I420 G531 R563 R650 F670 R697 R723	1,1	No	15	0	G	R3	17	0	A	K137	24	0	A	D225	23	0	C	R315	26	1	G	V388	17	0	T	I420	23	0	G	G531	25	0	G	R563	21	0	G	R650	14	0	T	F670	15	0	C	R697
Afshari	AFS32	ISGC 75	R3 K137 (DA)225 R315 V388 I420 G531 R563 R650 (FL)670 R697 R723	1,2; 5,6	Yes	8	0	G	R3	10	0	A	K137	9	12	M	(DA)225	9	0	C	R315	5	0	G	V388	8	0	T	I420	14	0	G	G531	9	0	G	R563	10	0	G	R650	6	10	Y	(FL)670	14	0	C	R697
Afshari	AFS33	ISGC 75	R3 K137 D225 R315 V388 I420 G531 R563 R650 F670 R697 R723	1,1	No	14	0	G	R3	15	0	A	K137	13	0	A	D225	16	0	C	R315	14	0	G	V388	8	0	T	I420	9	0	G	G531	10	0	G	R563	12	0	G	R650	10	0	T	F670	12	0	C	R697
African White Dorper	AW454	ISGC 75	R3 K137 D225 R315 V388 I420 G531 R563 R650 F670 R697 R723	1,1	No	11	0	G	R3	19	0	A	K137	15	0	A	D225	13	0	C	R315	15	0	G	V388	13	0	T	I420	8	0	G	G531	7	0	G	R563	16	0	G	R650	10	0	T	F670	12	0	C	R697
African White Dorper	AWD1	ISGC 75	R3 (KR)137 D225 R315 V388 I420 G531 R563 R650 (FL)670 (RC)697 R723	1,14	Yes	12	0	G	R3	4	7	R	(KR)137	8	0	A	D225	15	0	C	R315	12	0	G	V388	14	0	T	I420	13	0	G	G531	8	0	G	R563	6	0	G	R650	4	4	Y	(FL)670	6	8	Y	(RC)697
African White Dorper	AWD3	ISGC 75	R3 (KR)137 (DA)225 R315 V388 I420 G531 R563 R650 L670 (RC)697 R723	2,14	Yes	14	0	G	R3	9	5	R	(KR)137	9	12	M	(DA)225	7	0	C	R315	15	0	G	V388	11	0	T	I420	14	0	G	G531	8	0	G	R563	9	1	G	R650	0	11	C	L670	5	8	Y	(RC)697
Awassi, Turkish	AWT1	ISGC 75	R3 K137 D225 R315 V388 I420 G531 R563 R650 F670 R697 R723	1,1	No	9	0	G	R3	11	0	A	K137	11	0	A	D225	13	0	C	R315	21	0	G	V388	12	0	T	I420	12	0	G	G531	15	0	G	R563	10	0	G	R650	10	0	T	F670	12	0	C	R697
Awassi, Turkish	AWT2	ISGC 75	R3 (KR)137 A225 R315 V388 I420 G531 R563 (RQ)650 L670 R697 R723	2,13	Yes	18	0	G	R3	7	10	R	(KR)137	0	4	C	A225	17	0	C	R315	22	0	G	V388	17	0	T	I420	19	0	G	G531	11	0	G	R563	6	2	R	(RQ)650	0	5	C	L670	4	0	C	R697
Brazilian Creole	BCS1	ISGC 75	R3 K137 D225 R315 V388 I420 G531 R563 R650 F670 R697 R723	1,1	No	16	0	G	R3	6	0	A	K137	9	0	A	D225	5	0	C	R315	2	0	G	V388	8	0	T	I420	9	0	G	G531	13	0	G	R563	10	0	G	R650	8	0	T	F670	13	0	C	R697
Brazilian Creole	BCS3	ISGC 75	R3 K137 A225 R315 V388 I420 G531 R563 R650 L670 R697 R723	2,2	No	13	0	G	R3	20	0	A	K137	0	17	C	A225	13	0	C	R315	14	0	G	V388	17	0	T	I420	7	0	G	G531	21	0	G	R563	18	0	G	R650	0	19	C	L670	19	0	C	R697
Bangladeshi	BGE2	ISGC 75	R3 K137 A225 R315 F388 I420 G531 R563 Q650 L670 R697 R723	3,3	No	14	0	G	R3	11	0	A	K137	0	24	C	A225	15	0	C	R315	0	9	T	F388	8	0	T	I420	11	0	G	G531	5	0	G	R563	0	18	A	Q650	0	13	C	L670	15	0	C	R697
Bangladeshi	BGE4	ISGC 75	R3 K137 A225 R315 F388 I420 G531 R563 Q650 L670 R697 R723	3,3	No	18	0	G	R3	20	0	A	K137	0	29	C	A225	18	0	C	R315	0	14	T	F388	15	0	T	I420	15	0	G	G531	6	0	G	R563	0	14	A	Q650	0	20	C	L670	19	0	C	R697
Morada Nova	BMN3	ISGC 75	R3 K137 (DA)225 R315 V388 I420 G531 R563 R650 (FL)670 R697 R723	1,2; 5,6	Yes	4	0	G	R3	20	0	A	K137	8	3	M	(DA)225	16	0	C	R315	23	1	G	V388	12	0	T	I420	14	0	G	G531	7	0	G	R563	15	0	G	R650	6	3	Y	(FL)670	7	0	C	R697
Morada Nova	BMN4	ISGC 75	R3 K137 D225 R315 V388 I420 G531 R563 R650 F670 R697 R723	1,1	No	11	0	G	R3	7	0	A	K137	6	0	A	D225	13	0	C	R315	9	0	G	V388	8	0	T	I420	11	0	G	G531	3	0	G	R563	8	0	G	R650	9	0	T	F670	11	0	C	R697
Santa Inês	BSI3	ISGC 75	R3 K137 (DA)225 R315 V388 I420 G531 R563 (RQ)650 (FL)670 R697 R723	1,15	Yes	9	0	G	R3	12	0	A	K137	4	12	M	(DA)225	14	0	C	R315	12	1	G	V388	16	0	T	I420	13	0	G	G531	8	0	G	R563	10	7	R	(RQ)650	7	9	Y	(FL)670	10	0	C	R697
Santa Inês	BSI4	ISGC 75	R3 K137 A225 R315 (VF)388 I420 G531 R563 (RQ)650 L670 R697 R723	2,3	Yes	12	0	G	R3	13	0	A	K137	0	19	C	A225	12	0	C	R315	5	5	K	(VF)388	13	0	T	I420	6	0	G	G531	6	0	G	R563	2	5	R	(RQ)650	0	6	C	L670	12	0	C	R697
Castellana	CAS1	ISGC 75	R3 (KR)137 (DA)225 R315 V388 I420 G531 R563 (RQ)650 (FL)670 R697 R723	6,10	Yes	25	0	G	R3	12	7	R	(KR)137	15	8	M	(DA)225	22	0	C	R315	21	0	G	V388	16	0	T	I420	20	0	G	G531	17	0	G	R563	7	10	R	(RQ)650	6	9	Y	(FL)670	23	0	C	R697
Castellana	CAS3	ISGC 75	R3 K137 (DA)225 R315 V388 I420 G531 R563 R650 L670 R697 R723	2,5	No	17	0	G	R3	7	0	A	K137	6	11	M	(DA)225	17	0	C	R315	17	0	G	V388	14	0	T	I420	19	0	G	G531	14	0	G	R563	9	0	G	R650	0	6	C	L670	10	0	C	R697
Cine Capari	CC50	ISGC 75	R3 K137 (DA)225 R315 V388 I420 G531 R563 R650 (FL)670 R697 R723	1,2; 5,6	Yes	9	0	G	R3	17	0	A	K137	6	9	M	(DA)225	29	1	C	R315	12	0	G	V388	3	0	T	I420	15	0	G	G531	4	0	G	R563	10	0	G	R650	5	8	Y	(FL)670	12	0	C	R697
Changthangi	CHA02	ISGC 75	R3 K137 (DA)225 R315 (VF)388 I420 G531 R563 (RQ)650 (FL)670 R697 R723	1,3	Yes	24	0	G	R3	15	0	A	K137	16	16	M	(DA)225	9	0	C	R315	7	9	K	(VF)388	18	0	T	I420	17	0	G	G531	7	0	G	R563	7	7	R	(RQ)650	10	6	Y	(FL)670	18	0	C	R697
Changthangi	CHA05	ISGC 75	R3 K137 D225 R315 V388 I420 G531 R563 R650 F670 R697 R723	1,1	No	13	0	G	R3	13	0	A	K137	18	0	A	D225	13	0	C	R315	10	0	G	V388	13	0	T	I420	8	0	G	G531	8	0	G	R563	14	0	G	R650	15	0	T	F670	13	0	C	R697
Churra	CHU1	ISGC 75	R3 K137 (DA)225 R315 V388 I420 G531 R563 R650 (FL)670 R697 R723	1,2; 5,6	Yes	7	0	G	R3	18	0	A	K137	11	4	M	(DA)225	19	0	C	R315	14	0	G	V388	15	0	T	I420	11	0	G	G531	6	0	G	R563	12	0	G	R650	6	8	Y	(FL)670	12	0	C	R697
Churra	CHU2	ISGC 75	R3 K137 A225 R315 V388 I420 G531 R563 R650 L670 R697 R723	2,2	No	10	0	G	R3	19	0	A	K137	0	12	C	A225	9	0	C	R315	19	0	G	V388	19	0	T	I420	6	0	G	G531	9	0	G	R563	10	0	G	R650	0	6	C	L670	7	0	C	R697
Cheviot	CHVA1	ISGC 75	R3 K137 D225 R315 V388 I420 G531 R563 R650 F670 R697 R723	1,1	No	2	0	G	R3	3	0	A	K137	8	0	A	D225	2	0	C	R315	5	0	G	V388	2	0	T	I420	4	0	G	G531	0	0	G	R563	3	0	G	R650	7	0	T	F670	4	0	C	R697
Cheviot	CHVC1	ISGC 75	R3 K137 D225 R315 V388 I420 G531 R563 R650 F670 R697 R723	1,1	No	11	0	G	R3	11	0	A	K137	11	0	A	D225	8	0	C	R315	8	0	G	V388	13	0	T	I420	12	0	G	G531	9	0	G	R563	20	0	G	R650	8	0	T	F670	8	0	C	R697
Welsh Mountain, Dolgellau	DWM1	ISGC 75	R3 K137 D225 R315 V388 I420 G531 R563 R650 F670 R697 R723	1,1	No	13	0	G	R3	14	0	A	K137	15	0	A	D225	11	1	C	R315	13	0	G	V388	11	0	T	I420	12	0	G	G531	16	0	G	R563	16	0	G	R650	20	0	T	F670	23	0	C	R697
Ethiopian Menz	EMZ1	ISGC 75	R3 K137 (DA)225 R315 V388 I420 G531 R563 R650 F670 R697 R723	1,6	No	15	0	G	R3	20	0	A	K137	6	7	M	(DA)225	17	0	C	R315	16	0	G	V388	13	0	T	I420	18	0	G	G531	18	0	G	R563	12	0	G	R650	6	1	T	F670	16	0	C	R697
Finnsheep	FIN1	ISGC 75	R3 K137 D225 R315 V388 I420 S531 R563 R650 F670 R697 R723	4,4	No	18	0	G	R3	14	0	A	K137	11	0	A	D225	5	0	C	R315	13	0	G	V388	15	0	T	I420	0	15	A	S531	11	0	G	R563	11	0	G	R650	8	0	T	F670	8	0	C	R697
Finnsheep	FIN4	ISGC 75	R3 K137 D225 R315 V388 I420 G531 R563 R650 F670 R697 R723	1,1	No	10	0	G	R3	5	0	A	K137	14	0	A	D225	13	0	C	R315	10	0	G	V388	6	0	T	I420	10	0	G	G531	5	0	G	R563	5	0	G	R650	10	0	T	F670	12	0	C	R697
Garole, Banglegdeshi	GAR14	ISGC 75	R3 K137 D225 R315 V388 I420 G531 R563 R650 F670 R697 R723	1,1	No	12	0	G	R3	17	0	A	K137	17	0	A	D225	11	0	C	R315	11	0	G	V388	16	0	T	I420	17	0	G	G531	21	0	G	R563	10	0	G	R650	15	0	T	F670	15	0	C	R697
Garole, Indian	GAR4	ISGC 75	R3 K137 (DA)225 R315 (VF)388 I420 G531 R563 (RQ)650 (FL)670 R697 R723	1,3	Yes	16	0	G	R3	22	0	A	K137	7	7	M	(DA)225	19	0	C	R315	7	9	K	(VF)388	17	0	T	I420	16	0	G	G531	16	0	G	R563	9	5	R	(RQ)650	7	5	Y	(FL)670	18	0	C	R697
Gulf Coast native	GCN4	ISGC 75	R3 K137 (DA)225 R315 V388 I420 G531 R563 R650 (FL)670 R697 R723	1,2; 5,6	Yes	18	0	G	R3	15	0	A	K137	5	7	M	(DA)225	11	0	C	R315	13	0	G	V388	10	0	T	I420	13	0	G	G531	17	0	G	R563	9	0	G	R650	9	4	Y	(FL)670	10	0	C	R697
Gulf Coast native	GCN5	ISGC 75	R3 K137 D225 R315 V388 I420 G531 R563 R650 F670 R697 R723	1,1	No	13	0	G	R3	16	0	A	K137	6	0	A	D225	11	0	C	R315	15	0	G	V388	11	0	T	I420	6	0	G	G531	8	0	G	R563	9	0	G	R650	14	0	T	F670	16	0	C	R697
Garut	GUR4	ISGC 75	R3 K137 D225 R315 V388 I420 G531 R563 R650 F670 R697 R723	1,1	No	19	0	G	R3	11	0	A	K137	13	1	A	D225	16	0	C	R315	12	0	G	V388	12	0	T	I420	19	0	G	G531	12	0	G	R563	12	0	G	R650	14	0	T	F670	16	0	C	R697
Garut	GUR5	ISGC 75	R3 K137 D225 R315 V388 I420 G531 R563 R650 F670 R697 R723	1,1	No	15	0	G	R3	14	0	A	K137	29	0	A	D225	19	0	C	R315	27	0	G	V388	22	0	T	I420	9	0	G	G531	9	0	G	R563	14	0	G	R650	18	0	T	F670	17	0	C	R697
Karya	KR4	ISGC 75	R3 K137 (DA)225 R315 V388 I420 G531 R563 R650 (FL)670 R697 R723	1,2; 5,6	Yes	8	0	G	R3	8	0	A	K137	6	6	M	(DA)225	19	0	C	R315	13	0	G	V388	11	0	T	I420	19	0	G	G531	12	0	G	R563	9	0	G	R650	2	7	Y	(FL)670	11	0	C	R697
Karakas	KRS3	ISGC 75	R3 K137 D225 R315 V388 I420 G531 R563 R650 F670 R697 R723	1,1	No	11	0	G	R3	12	0	A	K137	12	0	A	D225	17	0	C	R315	11	0	G	V388	12	0	T	I420	18	0	G	G531	11	0	G	R563	15	0	G	R650	20	0	T	F670	24	0	C	R697
Karakas	KRS5	ISGC 75	R3 K137 (DA)225 R315 V388 I420 G531 R563 R650 (FL)670 R697 R723	1,2; 5,6	Yes	12	0	G	R3	5	0	A	K137	9	9	M	(DA)225	11	0	C	R315	7	0	G	V388	12	0	T	I420	3	0	G	G531	5	0	G	R563	8	0	G	R650	6	5	Y	(FL)670	6	0	C	R697
Lacaune, Meat	LAC1	ISGC 75	R3 K137 A225 R315 V388 I420 G531 R563 R650 L670 R697 R723	2,2	No	18	0	G	R3	24	0	A	K137	0	17	C	A225	21	0	C	R315	14	0	G	V388	16	0	T	I420	15	0	G	G531	13	0	G	R563	10	0	G	R650	0	8	C	L670	12	0	C	R697
Lacaune, Milk	LAC84	ISGC 75	R3 K137 A225 R315 V388 I420 G531 R563 R650 L670 R697 R723	2,2	No	13	0	G	R3	16	0	A	K137	0	15	C	A225	11	0	C	R315	21	0	G	V388	17	0	T	I420	16	0	G	G531	6	0	G	R563	12	0	G	R650	0	15	C	L670	21	0	C	R697
Merino	MER454	ISGC 75	R3 K137 (DA)225 R315 V388 I420 G531 R563 R650 (FL)670 R697 R723	1,2; 5,6	Yes	15	0	G	R3	11	0	A	K137	8	8	M	(DA)225	13	0	C	R315	13	0	G	V388	10	0	T	I420	15	0	G	G531	11	0	G	R563	14	0	G	R650	8	6	Y	(FL)670	17	0	C	R697
Merino	MERA1	ISGC 75	H3 K137 D225 R315 V388 I420 G531 R563 R650 F670 R697 R723	7,7	No	0	11	A	H3	24	0	A	K137	16	0	A	D225	15	0	C	R315	13	0	G	V388	12	0	T	I420	14	0	G	G531	12	0	G	R563	11	0	G	R650	19	0	T	F670	21	0	C	R697
Merino	MERC1	ISGC 75	(RH)3 K137 D225 R315 V388 I420 G531 R563 R650 F670 R697 (RC)723	7,16	Yes	15	10	R	(RH)3	20	0	A	K137	17	0	A	D225	6	0	C	R315	10	0	G	V388	11	0	T	I420	12	0	G	G531	14	0	G	R563	15	0	G	R650	18	0	T	F670	24	0	C	R697
Norduz	NDZ1	ISGC 75	R3 K137 D225 R315 V388 I420 G531 R563 R650 F670 R697 R723	1,1	No	21	0	G	R3	13	0	A	K137	9	0	A	D225	17	0	C	R315	9	0	G	V388	13	0	T	I420	3	0	G	G531	5	0	G	R563	18	0	G	R650	18	0	T	F670	11	0	C	R697
Norduz	NDZ4	ISGC 75	R3 K137 D225 R315 V388 I420 G531 R563 R650 F670 R697 R723	1,1	No	11	0	G	R3	11	0	A	K137	9	0	A	D225	4	0	C	R315	10	0	G	V388	9	0	T	I420	9	0	G	G531	11	0	G	R563	11	0	G	R650	14	0	T	F670	12	0	C	R697
Afrikaner, Namaqua	NQA11	ISGC 75	R3 K137 D225 R315 V388 I420 G531 R563 R650 L670 R697 R723	5,5	No	25	0	G	R3	12	0	A	K137	24	0	A	D225	18	0	C	R315	18	0	G	V388	16	0	T	I420	15	0	G	G531	15	0	G	R563	20	0	G	R650	0	21	C	L670	9	0	C	R697
Ovis canadensis	OCAN1	ISGC 75	R3 K137 A225 R315 F388 I420 G531 R563 Q650 F670 R697 R723	12,12	No	10	0	G	R3	1	0	A	K137	0	14	C	A225	12	0	C	R315	0	9	T	F388	10	0	T	I420	13	0	G	G531	9	0	G	R563	0	12	A	Q650	17	0	T	F670	18	0	C	R697
Ovis canadensis	OCAN2	ISGC 75	R3 K137 A225 R315 F388 I420 G531 R563 Q650 F670 R697 R723	12,12	No	10	0	G	R3	12	0	A	K137	0	6	C	A225	13	0	C	R315	0	5	T	F388	9	0	T	I420	7	0	G	G531	9	0	G	R563	0	12	A	Q650	10	0	T	F670	9	0	C	R697
Ovis canadensis	OCAN3	ISGC 75	R3 K137 A225 R315 F388 I420 G531 R563 Q650 F670 R697 R723	12,12	No	12	0	G	R3	8	0	A	K137	0	10	C	A225	11	0	C	R315	0	18	T	F388	18	0	T	I420	13	0	G	G531	10	0	G	R563	0	9	A	Q650	11	0	T	F670	17	0	C	R697
Ovis dalli	ODAL1	ISGC 75	R3 K137 A225 R315 F388 I420 G531 R563 Q650 F670 R697 R723	12,12	No	9	0	G	R3	14	0	A	K137	0	7	C	A225	7	0	C	R315	0	12	T	F388	9	0	T	I420	9	0	G	G531	8	0	G	R563	0	21	A	Q650	18	0	T	F670	22	0	C	R697
Ovis dalli	ODAL2	ISGC 75	R3 K137 A225 R315 F388 I420 G531 R563 Q650 F670 R697 R723	12,12	No	14	0	G	R3	12	0	A	K137	0	8	C	A225	16	0	C	R315	0	10	T	F388	13	0	T	I420	11	0	G	G531	9	0	G	R563	0	19	A	Q650	16	0	T	F670	16	0	C	R697
Ojalada	OJA4	ISGC 75	R3 K137 (DA)225 R315 V388 I420 G531 R563 R650 (FL)670 R697 R723	1,2; 5,6	Yes	15	0	G	R3	14	0	A	K137	16	8	M	(DA)225	22	0	C	R315	7	0	G	V388	16	0	T	I420	5	0	G	G531	4	0	G	R563	8	0	G	R650	1	5	Y	(FL)670	5	0	C	R697
Ojalada	OJA5	ISGC 75	R3 K137 (DA)225 R315 V388 I420 G531 R563 R650 (FL)670 R697 R723	1,2; 5,6	Yes	10	0	G	R3	11	0	A	K137	7	3	M	(DA)225	17	0	C	R315	5	0	G	V388	14	0	T	I420	13	0	G	G531	10	0	G	R563	10	0	G	R650	5	5	Y	(FL)670	15	0	C	R697
Dorset, Poll	PD454	ISGC 75	R3 K137 D225 R315 V388 I420 G531 R563 R650 F670 R697 R723	1,1	No	13	0	G	R3	10	0	A	K137	16	0	A	D225	12	0	C	R315	11	0	G	V388	14	0	T	I420	10	0	G	G531	3	0	G	R563	15	0	G	R650	13	0	T	F670	9	0	C	R697
Afrikaner, Ronderib	RDA2	ISGC 75	R3 K137 (DA)225 R315 V388 I420 G531 R563 R650 (FL)670 R697 R723	1,2; 5,6	Yes	8	0	G	R3	9	0	A	K137	7	6	M	(DA)225	8	0	C	R315	13	0	G	V388	9	0	T	I420	20	0	G	G531	11	0	G	R563	8	0	G	R650	2	2	Y	(FL)670	13	0	C	R697
Afrikaner, Ronderib	RDA4	ISGC 75	R3 K137 D225 R315 V388 I420 G531 R563 R650 (FL)670 R697 R723	1,5	No	15	0	G	R3	18	0	A	K137	13	2	A	D225	6	0	C	R315	12	0	G	V388	10	0	T	I420	9	0	G	G531	9	0	G	R563	13	0	G	R650	7	5	Y	(FL)670	9	0	C	R697
Romney	ROM454	ISGC 75	R3 K137 D225 R315 V388 I420 G531 R563 R650 F670 R697 R723	1,1	No	12	0	G	R3	16	0	A	K137	15	0	A	D225	19	0	C	R315	18	0	G	V388	11	0	T	I420	19	0	G	G531	11	0	G	R563	17	0	G	R650	6	0	T	F670	9	0	C	R697
Salz	SALA1	ISGC 75	R3 K137 (DA)225 R315 V388 I420 G531 R563 R650 (FL)670 R697 R723	1,2; 5,6	Yes	6	0	G	R3	9	0	A	K137	2	1	M	(DA)225	6	0	C	R315	8	0	G	V388	5	0	T	I420	4	0	G	G531	1	0	G	R563	3	0	G	R650	2	4	Y	(FL)670	10	0	C	R697
Salz	SALA2	ISGC 75	R3 K137 (DA)225 R315 V388 I420 G531 R563 R650 (FL)670 R697 R723	1,2; 5,6	Yes	31	0	G	R3	21	0	A	K137	9	9	M	(DA)225	17	0	C	R315	10	0	G	V388	16	0	T	I420	22	0	G	G531	10	0	G	R563	20	0	G	R650	13	9	Y	(FL)670	18	0	C	R697
Salz	SALC1	ISGC 75	R3 K137 D225 R315 V388 I420 G531 R563 R650 F670 R697 R723	1,1	No	5	0	G	R3	19	0	A	K137	17	0	A	D225	25	0	C	R315	12	0	G	V388	17	0	T	I420	15	0	G	G531	12	0	G	R563	11	0	G	R650	11	0	T	F670	8	0	C	R697
Scottish Blackface	SBF454	ISGC 75	R3 K137 D225 R315 V388 I420 G531 R563 R650 F670 R697 R723	1,1	No	12	0	G	R3	17	0	A	K137	13	0	A	D225	14	0	C	R315	13	0	G	V388	17	0	T	I420	14	0	G	G531	9	0	G	R563	14	0	G	R650	12	0	T	F670	9	0	C	R697
Sakiz	SKZ1	ISGC 75	R3 K137 D225 R315 V388 I420 G531 R563 R650 F670 R697 R723	1,1	No	7	0	G	R3	18	0	A	K137	12	0	A	D225	13	0	C	R315	18	0	G	V388	15	0	T	I420	15	0	G	G531	13	0	G	R563	13	0	G	R650	21	0	T	F670	19	0	C	R697
Sakiz	SKZ4	ISGC 75	R3 K137 D225 R315 V388 I420 G531 R563 R650 F670 R697 R723	1,1	No	12	0	G	R3	14	0	A	K137	19	0	A	D225	16	0	C	R315	16	0	G	V388	17	0	T	I420	3	0	G	G531	7	0	G	R563	9	0	G	R650	14	0	T	F670	11	0	C	R697
Swiss Mirror	SMS2	ISGC 75	R3 K137 (DA)225 R315 V388 I420 G531 R563 R650 (FL)670 R697 R723	1,2; 5,6	Yes	15	0	G	R3	12	0	A	K137	2	5	M	(DA)225	5	0	C	R315	11	0	G	V388	14	0	T	I420	9	0	G	G531	8	0	G	R563	7	0	G	R650	1	4	Y	(FL)670	18	0	C	R697
Sumatra	SUM2	ISGC 75	R3 K137 D225 R315 V388 I420 G531 R563 R650 F670 R697 R723	1,1	No	15	0	G	R3	21	0	A	K137	24	0	A	D225	6	0	C	R315	15	0	G	V388	15	0	T	I420	23	0	G	G531	12	0	G	R563	19	0	G	R650	18	0	T	F670	15	0	C	R697
Sumatra	SUM7	ISGC 75	R3 K137 (DA)225 R315 (VF)388 I420 G531 R563 (RQ)650 (FL)670 R697 R723	1,3	Yes	21	0	G	R3	16	0	A	K137	4	4	M	(DA)225	12	0	C	R315	6	2	K	(VF)388	19	0	T	I420	21	0	G	G531	12	0	G	R563	9	12	R	(RQ)650	5	18	Y	(FL)670	20	0	C	R697
Swiss White Alpine	SWAA27	ISGC 75	R3 K137 D225 R315 V388 I420 G531 R563 R650 F670 R697 R723	1,1	No	16	0	G	R3	17	0	A	K137	20	0	A	D225	17	0	C	R315	8	0	G	V388	10	0	T	I420	13	0	G	G531	10	0	G	R563	14	0	G	R650	9	0	T	F670	15	0	C	R697
Swiss White Alpine	SWAA29	ISGC 75	R3 K137 D225 R315 V388 I420 G531 R563 R650 F670 R697 R723	1,1	No	12	0	G	R3	15	0	A	K137	8	0	A	D225	10	0	C	R315	14	0	G	V388	10	0	T	I420	8	0	G	G531	8	0	G	R563	9	0	G	R650	10	1	T	F670	12	0	C	R697
Swiss White Alpine	SWAN3	ISGC 75	R3 K137 (DA)225 R315 V388 I420 G531 R563 R650 (FL)670 R697 R723	1,2; 5,6	Yes	21	0	G	R3	19	0	A	K137	12	7	M	(DA)225	17	0	C	R315	19	0	G	V388	18	0	T	I420	14	0	G	G531	13	0	G	R563	19	0	G	R650	10	6	Y	(FL)670	34	0	C	R697
Swiss White Alpine	SWAN4	ISGC 75	R3 K137 D225 R315 V388 I420 G531 R563 R650 F670 R697 R723	1,1	No	21	0	G	R3	17	0	A	K137	10	0	A	D225	27	0	C	R315	21	0	G	V388	12	0	T	I420	25	0	G	G531	14	0	G	R563	17	0	G	R650	22	0	T	F670	18	0	C	R697
Texel	TEX454	ISGC 75	R3 K137 D225 R315 V388 I420 G531 R563 R650 F670 R697 R723	1,1	No	7	0	G	R3	18	0	A	K137	8	0	A	D225	11	0	C	R315	10	0	G	V388	7	0	T	I420	11	0	G	G531	16	0	G	R563	10	0	G	R650	14	0	T	F670	13	0	C	R697
Welsh Mountain, Tregaron	TWM1	ISGC 75	R3 K137 (DA)225 R315 V388 I420 G531 R563 R650 (FL)670 R697 R723	1,2; 5,6	Yes	19	0	G	R3	14	0	A	K137	1	7	M	(DA)225	8	0	C	R315	11	0	G	V388	9	0	T	I420	9	0	G	G531	2	0	G	R563	13	0	G	R650	4	9	Y	(FL)670	9	0	C	R697
Valais Blacknose	VBS2	ISGC 75	R3 K137 D225 R315 V388 I420 G531 R563 R650 F670 R697 R723	1,1	No	18	0	G	R3	11	0	A	K137	8	0	A	D225	6	0	C	R315	7	0	G	V388	6	0	T	I420	12	0	G	G531	10	0	G	R563	2	0	G	R650	2	0	T	F670	9	0	C	R697
Welsh Hardy Speckled Face	WHSF1	ISGC 75	R3 K137 D225 R315 V388 I420 G531 R563 R650 F670 R697 R723	1,1	No	13	0	G	R3	13	0	A	K137	12	0	A	D225	13	0	C	R315	13	0	G	V388	13	0	T	I420	14	0	G	G531	11	0	G	R563	12	0	G	R650	16	0	T	F670	14	0	C	R697
Tibetan, Northern	ZB08	ISGC 75	R3 K137 D225 R315 V388 I420 G531 R563 R650 F670 R697 R723	1,1	No	12	0	G	R3	11	0	A	K137	8	0	A	D225	0	0	C	R315	3	0	G	V388	7	0	T	I420	11	0	G	G531	5	0	G	R563	6	0	G	R650	7	0	T	F670	13	0	C	R697
Tibetan, Eastern	ZD11	ISGC 75	R3 K137 (DA)225 R315 (VF)388 I420 G531 R563 (RQ)650 (FL)670 R697 R723	1,3	Yes	11	0	G	R3	6	0	A	K137	13	8	M	(DA)225	13	0	C	R315	11	6	K	(VF)388	13	0	T	I420	7	0	G	G531	4	0	G	R563	2	3	R	(RQ)650	7	7	Y	(FL)670	18	0	C	R697
[truncated: 4 more columns]
