# Supplementary material for: Association of TLR2 haplotypes encoding Q650 with reduced susceptibility to ovine Johne’s disease in Turkish sheep
Source: Sci Rep. 2021 Mar 29;11:7088. doi: 10.1038/s41598-021-86605-4 (PMC8007707; doi:10.1038/s41598-021-86605-4)
Supplement: Supplementary file 4 — Supplementary Table S4. [file 41598_2021_86605_MOESM4_ESM.xlsx]

## Sheet: MAF table
Association of TLR2 haplotypes encoding Q650 with reduced susceptibility to ovine Johne’s disease in Turkish sheep Yalçın YAMAN, Ramazan AYMAZ, Murat KELEŞ, Veysel BAY, Cemal ÜN, Michael P. HEATON
Table S4. Frequencies of propeptide variants encoded by TLR2 in sheep
		Frequencies of predicted protein isoforms encoded by TLR2 (Figure 1B)
Panel or breed	No.	1	2	3b	4	5	6	7	8	9	10b	11b	12	13c	14	15c	16	17c
MSDPv2.4	96	0.708333	0.171875	-	0.046875	0.0104167	0.0104167	0.00520833	0.00520833	0.0104167	-	0.03125	-	-	-	-	-	-
MESDPv1.0	50	0.74	0.23	-	0.02	-	-	0.01	-	-	-	-	-	-	-	-	-	-
ISCG75	75	0.573333	0.186667	0.06	0.0133333	0.0266667	0.0133333	0.02	0	0	0.00666667	-	0.0666667	0.00666667	0.0133333	0.00666667	0.00666667	-
MSDPv2.4 and ISGC75	171	0.649123	0.178363	0.0263158	0.0321637	0.0175439	0.0116959	0.0116959	0.00292398	0.00584795	0.00292398	0.0175439	0.0292398	0.00292398	0.00584795	0.00292398	0.00292398	-
Turkish case-controls	204	0.654412	0.198529	-	-	0.0147059	0.0171569	-	-	-	-	-	-	0.0710784	-	0.0367647	-	0.00735294
Afrikaner, Namaqua	1	-	-	-	-	1	-	-	-	-	-	-	-	-	-	-	-	-
Afrikaner, Ronderib	2	0.5	0.25	-	-	0.25	-	-	-	-	-	-	-	-	-	-	-	-
Afshari	2	0.75	0.25	-	-	-	-	-	-	-	-	-	-	-	-	-	-	-
Awassia	22	0.568182	0.136364	-	-	-	-	-	-	-	-	-	-	0.159091	-	0.136364	-	-
Bandirmaa	28	0.428571	0.214286	-	-	0.0178571	0.0357143	-	-	-	-	-	-	0.267857	-	0.0357143	-	-
Bangledeshia	2	-	-	1	-	-	-	-	-	-	-	-	-	-	-	-	-	-
Brazilian Creole	2	0.5	0.5	-	-	-	-	-	-	-	-	-	-	-	-	-	-	-
Castellanaa	2	-	0.25	-	0	0.25	0.25	-	-	-	0.25	-	-	-	-	-	-	-
Changthangia	2	0.75	-	0.25	-	-	-	-	-	-	-	-	-	-	-	-	-	-
Cheviot	2	1	-	-	-	-	-	-	-	-	-	-	-	-	-	-	-	-
Chiosa	22	0.909091	0.0681818	-	-	-	-	-	-	-	-	-	-	-	-	-	-	0.0227273
Churra	2	0.25	0.75	-	-	-	-	-	-	-	-	-	-	-	-	-	-	-
Cine Capari	1	0.5	0.5	-	-	-	-	-	-	-	-	-	-	-	-	-	-	-
Dorpera	6	0.666667	-	-	-	-	-	-	-	-	-	0.333333	-	-	-	-	-	-
Dorper, African Whitea	3	0.5	0.166667	-	-	-	-	-	-	-	-	-	-	-	0.333333	-	-	-
Dorper, white	4	0.5	0.125	-	-	-	-	-	0.125	-	-	0.25	-	-	-	-	-	-
Dorset	12	0.916667	0.0833333	-	-	-	-	-	-	-	-	-	-	-	-	-	-	-
East Freisian-Lacaune	10	0.55	0.45	-	-	-	-	-	-	-	-	-	-	-	-	-	-	-
Ethiopian Menz	1	0.5	-	-	-	-	0.5	-	-	-	-	-	-	-	-	-	-	-
Finn	12	0.583333	0.0416667	-	0.375	-	-	-	-	-	-	-	-	-	-	-	-	-
Garolea	2	0.75	-	0.25	-	-	-	-	-	-	-	-	-	-	-	-	-	-
Garut	2	1	-	-	-	-	-	-	-	-	-	-	-	-	-	-	-	-
Gulf Coast native	2	0.75	0.25	-	-	-	-	-	-	-	-	-	-	-	-	-	-	-
Hampshire	10	0.85	0.1	-	-	-	-	0.05	-	-	-	-	-	-	-	-	-	-
Imroza	4	0.375	0.25	-	-	-	0.125	-	-	-	-	-	-	-	-	0.25	-	-
Karakacana	4	0.625	-	-	-	-	0.125	-	-	-	-	-	-	-	-	0.25	-	-
Karakas	2	0.75	0.25	-	-	-	-	-	-	-	-	-	-	-	-	-	-	-
Karya	1	0.5	0.5	-	-	-	-	-	-	-	-	-	-	-	-	-	-	-
Katahdin	8	0.5625	0.375	-	-	-	0.0625	-	-	-	-	-	-	-	-	-	-	-
Kivircika	22	0.636364	0.0909091	-	-	-	-	-	-	-	-	-	-	0.181818	-	0.0454545	-	0.0454545
Lacaune	2	-	1	-	-	-	-	-	-	-	-	-	-	-	-	-	-	-
Merino, Turkish	104	0.692308	0.264423	-	-	0.0240385	0.0144231	-	-	-	-	-	-	-	-	0.00480769	-	-
Merino, Spanish	3	0.166667	0.166667	-	-	-	-	0.5	-	-	-	-	-	-	-	-	0.166667	-
Morada Nova	2	0.75	0.25	-	-	-	-	-	-	-	-	-	-	-	-	-	-	-
Navajo-Churro	1	1	-	-	-	-	-	-	-	-	-	-	-	-	-	-	-	-
Norduz	2	1	-	-	-	-	-	-	-	-	-	-	-	-	-	-	-	-
Ojalada	2	0.5	0.5	-	-	-	-	-	-	-	-	-	-	-	-	-	-	-
Ovis canadensis	3	-	-	-	-	-	-	-	-	-	-	-	1	-	-	-	-	-
Ovis dalli	2	-	-	-	-	-	-	-	-	-	-	-	1	-	-	-	-	-
Polypay	10	0.85	0.05	-	0.1	-	-	-	-	-	-	-	-	-	-	-	-	-
Rambouillet	10	0.35	0.55	-	-	0.1	-	-	-	-	-	-	-	-	-	-	-	-
Romanov	10	0.85	0.15	-	-	-	-	-	-	-	-	-	-	-	-	-	-	-
Romney	1	1	-	-	-	-	-	-	-	-	-	-	-	-	-	-	-	-
Sakiz	2	1	-	-	-	-	-	-	-	-	-	-	-	-	-	-	-	-
Salz	3	0.666667	0.333333	-	-	-	-	-	-	-	-	-	-	-	-	-	-	-
Santa Inêsa	2	0.25	0.25	0.25	-	-	-	-	-	-	-	-	-	-	-	0.25	-	-
Scottish Blackface	1	1	0	-	-	-	-	-	-	-	-	-	-	-	-	-	-	-
St. Croix	10	0.65	0.35	-	-	-	-	-	-	-	-	-	-	-	-	-	-	-
Suffolk	9	0.833333	0.166667	-	-	-	-	-	-	-	-	-	-	-	-	-	-	-
Sumatraa	2	0.75	-	0.25	-	-	-	-	-	-	-	-	-	-	-	-	-	-
Swiss Mirror	1	0.5	0.5	-	-	-	-	-	-	-	-	-	-	-	-	-	-	-
Swiss White Alpine	4	0.875	0.125	-	-	-	-	-	-	-	-	-	-	-	-	-	-	-
Targee	10	0.8	0.2	-	-	-	-	-	-	-	-	-	-	-	-	-	-	-
Texel	11	0.681818	0.0454545	-	0.0909091	-	0.0454545	0.0454545	-	0.0909091	-	-	-	-	-	-	-	-
Tibetan, Easterna	1	0.5	-	0.5	-	-	-	-	-	-	-	-	-	-	-	-	-	-
Tibetan, Northern	1	1	-	-	-	-	-	-	-	-	-	-	-	-	-	-	-	-
USMARC Composite	17	0.852941	0.147059	-	-	-	-	-	-	-	-	-	-	-	-	-	-	-
Valais Blacknose	1	1	-	-	-	-	-	-	-	-	-	-	-	-	-	-	-	-
Welsh Hardy Speckled Face	1	1	-	-	-	-	-	-	-	-	-	-	-	-	-	-	-	-
Welsh Mountain, Dolgellau	1	1	-	-	-	-	-	-	-	-	-	-	-	-	-	-	-	-
Welsh Mountain, Tregaron	1	0.5	0.5	-	-	-	-	-	-	-	-	-	-	-	-	-	-	-
aBreeds with TLR2 haplotypes containing Q650 alleles.
bTLR2 haplotypes with Q650
cTLR2 haplotypes with Q650 and associated with reduced MAP susceptibility in the present study.
																			0	0.5	0.75	0.568182	0.428571	0	0.5	0	0.75	1	0.909091	0.25	0.5	0.666667	0.5	0.5	0.916667	0.5	0.583333	0.75	1	0.75	0.375	0.625	0.75	0.5	0.5625	0.636364	0	0.692308	0.166667
																			0	0.25	0.25	0.136364	0.214286	0	0.5	0.25	0	0	0.0681818	0.75	0.5	0	0.166667	0.125	0.0833333	0	0.0416667	0	0	0.25	0.25	0	0.25	0.5	0.375	0.0909091	1	0.264423	0.166667
																			0	0	0	0	0	1	0	0	0.25	0	0	0	0	0	0	0	0	0	0	0.25	0	0	0	0	0	0	0	0	0	0	0
																			0	0	0	0	0	0	0	0	0	0	0	0	0	0	0	0	0	0	0.375	0	0	0	0	0	0	0	0	0	0	0	0
																			1	0.25	0	0	0.0178571	0	0	0.25	0	0	0	0	0	0	0	0	0	0	0	0	0	0	0	0	0	0	0	0	0	0.0240385	0
																			0	0	0	0	0.0357143	0	0	0.25	0	0	0	0	0	0	0	0	0	0.5	0	0	0	0	0.125	0.125	0	0	0.0625	0	0	0.0144231	0
																			0	0	0	0	0	0	0	0	0	0	0	0	0	0	0	0	0	0	0	0	0	0	0	0	0	0	0	0	0	0	0.5
																			0	0	0	0	0	0	0	0	0	0	0	0	0	0	0	0.125	0	0	0	0	0	0	0	0	0	0	0	0	0	0	0
																			0	0	0	0	0	0	0	0	0	0	0	0	0	0	0	0	0	0	0	0	0	0	0	0	0	0	0	0	0	0	0
																			0	0	0	0	0	0	0	0.25	0	0	0	0	0	0	0	0	0	0	0	0	0	0	0	0	0	0	0	0	0	0	0
																			0	0	0	0	0	0	0	0	0	0	0	0	0	0.333333	0	0.25	0	0	0	0	0	0	0	0	0	0	0	0	0	0	0
																			0	0	0	0	0	0	0	0	0	0	0	0	0	0	0	0	0	0	0	0	0	0	0	0	0	0	0	0	0	0	0
																			0	0	0	0.159091	0.267857	0	0	0	0	0	0	0	0	0	0	0	0	0	0	0	0	0	0	0	0	0	0	0.181818	0	0	0
																			0	0	0	0	0	0	0	0	0	0	0	0	0	0	0.333333	0	0	0	0	0	0	0	0	0	0	0	0	0	0	0	0
																			0	0	0	0.136364	0.0357143	0	0	0	0	0	0	0	0	0	0	0	0	0	0	0	0	0	0.25	0.25	0	0	0	0.0454545	0	0.00480769	0
																			0	0	0	0	0	0	0	0	0	0	0	0	0	0	0	0	0	0	0	0	0	0	0	0	0	0	0	0	0	0	0.166667
																			0	0	0	0	0	0	0	0	0	0	0.0227273	0	0	0	0	0	0	0	0	0	0	0	0	0	0	0	0	0.0454545	0	0	0
[truncated: 25 more columns]
