# Supplementary material for: Association of TLR2 haplotypes encoding Q650 with reduced susceptibility to ovine Johne’s disease in Turkish sheep
Source: Sci Rep. 2021 Mar 29;11:7088. doi: 10.1038/s41598-021-86605-4 (PMC8007707; doi:10.1038/s41598-021-86605-4)
Supplement: Supplementary file 5 — Supplementary Table S5. [file 41598_2021_86605_MOESM5_ESM.xlsx]

## Sheet: Alignment
Association of TLR2 haplotypes encoding Q650 with reduced susceptibility to ovine Johne’s disease in Turkish sheep Yalçın YAMAN, Ramazan AYMAZ, Murat KELEŞ, Veysel BAY, Cemal ÜN, Michael P. HEATON
Table S5. Evolutionary comparison of TLR2 variant residues.
						TLR2 Position
Shared taxonomic group	Species common name (haplotype)	NCBI Accession	TMRC (Ma)	AA	Overall identity (%)	3	137	225	388	420	531	563	650	670	697	723
Caprinae	Sheep (h1)	NP_001041696.1	0	784	100	R	K	D	V	I	G	R	R	F	R	R
Caprinae	Sheep (h2)	This report	0	784	99.7449	.	.	A	.	.	.	.	.	L	.	.
Caprinae	Sheep (h3)	This report	0	784	99.7449	.	.	A	F	.	.	.	Q	L	.	.
Caprinae	Sheep (h4)	This report	0	784	99.8724	.	.	.	.	.	S	.	.	.	.	.
Caprinae	Sheep (h5)	This report	0	784	99.8724	.	.	.	.	.	.	.	.	L	.	.
Caprinae	Sheep (h6)	This report	0	784	99.8724	.	.	A	.	.	.	.	.	.	.	.
Caprinae	Sheep (h7)	This report	0	784	99.8724	H	.	.	.	.	.	.	.	.	.	.
Caprinae	Sheep (h8)	This report	0	784	99.8724	.	.	.	.	.	.	H	.	.	.	.
Caprinae	Sheep (h9)	This report	0	784	99.6173	.	.	A	.	S	.	.	.	L	.	.
Caprinae	Sheep (h10)	This report	0	784	99.6173	.	R	.	.	.	.	.	Q	L	.	.
Caprinae	Sheep (h11)	This report	0	784	99.4898	.	R	.	.	.	.	.	Q	L	C	.
Caprinae	Sheep (h13)	This report	0	784	99.4898	.	R	A	.	.	.	.	Q	L	.	.
Caprinae	Sheep (h14)	This report	0	784	99.7449	.	R	.	.	.	.	.	.	L	.	.
Caprinae	Sheep (h15)	This report	0	784	99.6173	.	.	A	.	.	.	.	Q	L	.	.
Caprinae	Sheep (h16)	This report	0	784	99.8724	.	.	.	.	.	.	.	.	.	.	C
Caprinae	Sheep (h17)	This report	0	784	99.7449	.	.	.	.	.	.	.	Q	L	.	.
Caprinae	Wild sheep (h12)	This report	3	784	99.6173	.	.	A	F	.	.	.	Q	.	.	.
Caprinae	Goat	XP_013825920.2	10	784	98.3418	.	.	.	F	.	.	.	Q	.	.	.
Bovidae	Cattle	XP_024832770.1	25	784	94.0051	.	.	.	F	.	.	.	.	.	H	.
Bovidae	Bison	XP_010839026.1	25	784	93.9	.	.	.	F	.	.	.	.	.	H	.
Bovidae	Yak	CM018749.1	25	784	94.2602	.	.	.	F	.	.	.	.	.	H	.
Bovidae	Water buffalo	XP_006070177.2	25	784	92.8571	.	.	.	F	.	.	.	Q	.	H	.
Pecora	Deer	XP_020764534.1	27	782	92.5831	.	.	.	F	.	.	.	.	.	H	.
Cetartiodacyla	Whale	XP_029091711.1	56	785	86.1146	P	.	E		.	.	L	.	.	H	.
Cetartiodacyla	Dolphin	XP_004330471.1	56	785	85.0955	P	.	E		.	.	L	.	.	H	.
Cetartiodacyla	Pig	XP_005653633.1	62	785	80.5096	C	.	E		.	.	L	Q	.	Q	.
Laurasiatheria	Camel	XP_010966822.1	64	785	80.2548	H	.	G		.	.	L	Q	.	H	.
Laurasiatheria	Horse	XP_023481811.1	78	784	78.4439	H	.	E		.	.	L	.	.	H	.
Laurasiatheria	Cat	XP_003984979.1	78	784	77.1684	.	.	E		.	.	L	.	.	H	.
Laurasiatheria	Dog	XP_022283364.1	78	785	75.9236	.	.	K		.	.	L	H	.	H	.
Laurasiatheria	Walrus	XP_004394323.1	78	785	76.3057	.	.	K		.	.	L	.	.	H	.
Laurasiatheria	Pangolin	XP_017505316.1	78	785	77.1975	.	.	E		.	.	L	.	.	H	.
Laurasiatheria	Bat	XP_014399389.1	79	783	76.2452	H	.	E		.	.	L	Q	.	H	.
Boreoeutheria	Gorilla	NP_001266693.1	96	784	75.3827	H	.	E		.	.	L	.	.	H	.
Boreoeutheria	Human	NP_001305716.1	96	784	75.3827	H	.	E		.	.	L	.	.	H	.
Boreoeutheria	Mouse	NP_036035.3	96	784	66.8367	.	Q	R		.	.	L	Q	.	H	.
Boreoeutheria	Rabbit	NP_001076250.1	96	784	70.7908	P	R	E		.	.	L	H	.	.	.
Eutheria	Elephant	XP_003417572.1	105	783	75.6066	H	.	E		.	.	L	.	.	H	.
Eutheria	Armadillo	XP_004471507.1	105	785	76.051	L	.	K		.	.	L	.	.	H	.
Theria	Koala	XP_020849663.1	159	782	63.0435	Q	Q	Q		.	.	L	G	.	H	.
Mammalia	Platypus	XP_007670000.1	177	772	59.1969	H	P	P		.	.	I	E	.	H	.
Amniota	Chicken	NP_989609.1	312	807	52.4164	W	S	I		.	S	I	N	.	H	.
Amniota	Desert tortoise	XP_032634998.1	312	807	54.8947	W	T	I		.	.	I	S	.	H	.
Tetrapodia	Caecilian	XP_029466458.1	352	804	51.3682	W	.	T		V	.	V	Q	I	.	.
Sarcopterygii	Coelacanth	XP_014349301.1	413	802	45.8853	W	T	G		.	S	K	.	I	.	.
Teliostomi	Sturgeon	QIH29155.1	435	801	48.814	V	L	I		L	.	V	L	.	H	.
Gnathostomata	Skate	XP_032875670.1	473	800	44	L	T	T		L	.	I	M	L	.	.
Vertebrata	Lamprey	XP_032835900	615	805	23.7267	A	N	L		S	.	H	Q	P	.	.
Legend: Ovine peptide sequences were used to search NCBI's refseq_protein database with BLASTP 2.6.1 (Altschul et al. 1997. Nucleic Acids Res. 25:3389-3402. Altschul et al. 2005. FEBS J. 272:5101-5109. Aligned protein sequences were compared from a representative subset of 30 vertebrate species from 212 seqeunces, and 172 species that included two invertegbrats. Abbreviations and symbols are as f…
