# Supplementary material for: Association of TLR2 haplotypes encoding Q650 with reduced susceptibility to ovine Johne’s disease in Turkish sheep
Source: Sci Rep. 2021 Mar 29;11:7088. doi: 10.1038/s41598-021-86605-4 (PMC8007707; doi:10.1038/s41598-021-86605-4)
Supplement: Supplementary file 6 — Supplementary Table S6. [file 41598_2021_86605_MOESM6_ESM.xlsx]

## Sheet: Sheet1
	Association of TLR2 haplotypes encoding Q650 with reduced susceptibility to ovine Johne’s disease in Turkish sheep Yalçın YAMAN, Ramazan AYMAZ, Murat KELEŞ, Veysel BAY, Cemal ÜN, Michael P. HEATON
	Table S6. TLR2 diplotypes for 102 matched case-control pairs.
					TLR2 diplotype
	OJD status	Breed	Cohort animal ID	Case-control pair ID	A1	A2
	Positive	Bandirma	1	1	1	1
	Negative	Bandirma	2	1	2	13
	Positive	Bandirma	3	2	1	13
	Negative	Bandirma	4	2	1	2
	Positive	Bandirma	5	3	1	1
	Negative	Bandirma	6	3	2	15
	Positive	Bandirma	7	4	1	2
	Negative	Bandirma	8	4	2	13
	Positive	Bandirma	9	5	1	1
	Negative	Bandirma	10	5	1	13
	Positive	Bandirma	11	6	6	13
	Negative	Bandirma	12	6	1	13
	Positive	Bandirma	13	7	1	6
	Negative	Bandirma	14	7	13	15
	Positive	Bandirma	15	8	1	1
	Negative	Bandirma	16	8	1	13
	Positive	Bandirma	17	9	2	13
	Negative	Bandirma	18	9	1	13
	Positive	Bandirma	19	10	2	2
	Negative	Bandirma	20	10	1	13
	Positive	Bandirma	21	11	1	2
	Negative	Bandirma	22	11	2	13
	Positive	Bandirma	23	12	1	1
	Negative	Bandirma	24	12	2	13
	Positive	Bandirma	25	13	1	2
	Negative	Bandirma	26	13	1	13
	Positive	Bandirma	27	14	1	1
	Negative	Bandirma	28	14	5	13
	Positive	K. Merino	29	15	1	2
	Negative	K. Merino	30	15	1	2
	Positive	K. Merino	31	16	1	2
	Negative	K. Merino	32	16	1	2
	Positive	K. Merino	33	17	1	1
	Negative	K. Merino	34	17	1	5
	Positive	K. Merino	35	18	1	1
	Negative	K. Merino	36	18	1	2
	Positive	K. Merino	37	19	1	2
	Negative	K. Merino	38	19	1	1
	Positive	K. Merino	39	20	1	5
	Negative	K. Merino	40	20	1	1
	Positive	K. Merino	41	21	1	2
	Negative	K. Merino	42	21	1	2
	Positive	K. Merino	43	22	1	1
	Negative	K. Merino	44	22	1	2
	Positive	K. Merino	45	23	1	2
	Negative	K. Merino	46	23	1	1
	Positive	K. Merino	47	24	1	1
	Negative	K. Merino	48	24	1	1
	Positive	K. Merino	49	25	1	2
	Negative	K. Merino	50	25	1	2
	Positive	K. Merino	51	26	1	1
	Negative	K. Merino	52	26	1	1
	Positive	K. Merino	53	27	1	1
	Negative	K. Merino	54	27	1	2
	Positive	K. Merino	55	28	2	15
	Negative	K. Merino	56	28	1	6
	Positive	K. Merino	57	29	1	2
	Negative	K. Merino	58	29	1	1
	Positive	K. Merino	59	30	1	1
	Negative	K. Merino	60	30	1	1
	Positive	K. Merino	61	31	1	2
	Negative	K. Merino	62	31	1	5
	Positive	K. Merino	63	32	1	2
	Negative	K. Merino	64	32	1	2
	Positive	K. Merino	65	33	1	1
	Negative	K. Merino	66	33	1	1
	Positive	K. Merino	67	34	2	2
	Negative	K. Merino	68	34	1	1
	Positive	K. Merino	69	35	1	1
	Negative	K. Merino	70	35	1	1
	Positive	K. Merino	71	36	1	2
	Negative	K. Merino	72	36	2	2
	Positive	K. Merino	73	37	1	2
	Negative	K. Merino	74	37	1	6
	Positive	K. Merino	75	38	1	1
	Negative	K. Merino	76	38	1	2
	Positive	K. Merino	77	39	1	1
	Negative	K. Merino	78	39	1	2
	Positive	K. Merino	79	40	1	1
	Negative	K. Merino	80	40	1	2
	Positive	K. Merino	81	41	1	2
	Negative	K. Merino	82	41	1	5
	Positive	K. Merino	83	42	1	1
	Negative	K. Merino	84	42	1	2
	Positive	K. Merino	85	43	1	1
	Negative	K. Merino	86	43	1	2
	Positive	K. Merino	87	44	1	2
	Negative	K. Merino	88	44	1	2
	Positive	K. Merino	89	45	2	2
	Negative	K. Merino	90	45	1	1
	Positive	K. Merino	91	46	1	2
	Negative	K. Merino	92	46	1	2
	Positive	K. Merino	93	47	1	1
	Negative	K. Merino	94	47	1	1
	Positive	K. Merino	95	48	1	1
	Negative	K. Merino	96	48	1	1
	Positive	K. Merino	97	49	1	2
	Negative	K. Merino	98	49	1	1
	Positive	K. Merino	99	50	1	2
	Negative	K. Merino	100	50	1	5
	Positive	K. Merino	101	51	1	2
	Negative	K. Merino	102	51	1	1
	Positive	K. Merino	103	52	1	1
	Negative	K. Merino	104	52	1	1
	Positive	K. Merino	105	53	1	2
	Negative	K. Merino	106	53	1	2
	Positive	K. Merino	107	54	1	2
	Negative	K. Merino	108	54	1	1
	Positive	K. Merino	109	55	1	1
	Negative	K. Merino	110	55	1	6
	Positive	K. Merino	111	56	1	1
	Negative	K. Merino	112	56	1	2
	Positive	K. Merino	113	57	1	2
	Negative	K. Merino	114	57	1	1
	Positive	K. Merino	115	58	2	2
	Negative	K. Merino	116	58	1	1
	Positive	K. Merino	117	59	2	2
	Negative	K. Merino	118	59	1	2
	Positive	K. Merino	119	60	1	1
	Negative	K. Merino	120	60	1	1
	Positive	K. Merino	121	61	2	2
	Negative	K. Merino	122	61	1	1
	Positive	K. Merino	123	62	1	2
	Negative	K. Merino	124	62	1	1
	Positive	K. Merino	125	63	1	1
	Negative	K. Merino	126	63	1	1
	Positive	K. Merino	127	64	1	1
	Negative	K. Merino	128	64	1	2
	Positive	K. Merino	129	65	1	1
	Negative	K. Merino	130	65	1	2
	Positive	K. Merino	131	66	1	2
	Negative	K. Merino	132	66	1	1
	Positive	Kivircik	133	67	1	13
	Negative	Kivircik	134	67	1	13
	Positive	Kivircik	135	68	1	1
	Negative	Kivircik	136	68	1	17
	Positive	Kivircik	137	69	2	2
	Negative	Kivircik	138	69	1	13
	Positive	Kivircik	139	70	1	1
	Negative	Kivircik	140	70	1	13
	Positive	Kivircik	141	71	1	1
	Negative	Kivircik	142	71	1	17
	Positive	Kivircik	143	72	1	1
	Negative	Kivircik	144	72	1	13
	Positive	Kivircik	145	73	1	1
	Negative	Kivircik	146	73	1	13
	Positive	Kivircik	147	74	1	1
	Negative	Kivircik	148	74	2	13
	Positive	Kivircik	149	75	1	1
	Negative	Kivircik	150	75	1	13
	Positive	Kivircik	151	76	1	1
	Negative	Kivircik	152	76	2	15
	Positive	Kivircik	153	77	1	15
	Negative	Kivircik	154	77	1	1
	Positive	Imroz	155	78	1	2
	Negative	Imroz	156	78	1	15
	Positive	Imroz	157	79	1	2
	Negative	Imroz	158	79	6	15
	Positive	Chios	159	80	1	2
	Negative	Chios	160	80	1	1
	Positive	Chios	161	81	1	1
	Negative	Chios	162	81	1	1
	Positive	Chios	163	82	1	2
	Negative	Chios	164	82	1	1
	Positive	Chios	165	83	1	1
	Negative	Chios	166	83	1	1
	Positive	Chios	167	84	1	1
	Negative	Chios	168	84	1	1
	Positive	Chios	169	85	1	1
	Negative	Chios	170	85	1	17
	Positive	Chios	171	86	1	1
	Negative	Chios	172	86	1	1
	Positive	Chios	173	87	1	1
	Negative	Chios	174	87	1	1
	Positive	Chios	175	88	1	1
	Negative	Chios	176	88	1	2
	Positive	Chios	177	89	1	1
	Negative	Chios	178	89	1	1
	Positive	Chios	179	90	1	1
	Negative	Chios	180	90	1	1
	Positive	Awassi	181	91	1	1
	Negative	Awassi	182	91	13	15
	Positive	Awassi	183	92	1	1
	Negative	Awassi	184	92	13	15
	Positive	Awassi	185	93	1	1
	Negative	Awassi	186	93	1	13
	Positive	Awassi	187	94	2	2
	Negative	Awassi	188	94	1	15
	Positive	Awassi	189	95	1	2
	Negative	Awassi	190	95	2	15
	Positive	Awassi	191	96	1	1
	Negative	Awassi	192	96	2	13
	Positive	Awassi	193	97	1	1
	Negative	Awassi	194	97	1	13
	Positive	Awassi	195	98	1	1
	Negative	Awassi	196	98	1	15
	Positive	Awassi	197	99	1	15
	Negative	Awassi	198	99	1	1
	Positive	Awassi	199	100	1	13
	Negative	Awassi	200	100	1	1
	Positive	Karakacan	201	101	1	1
	Negative	Karakacan	202	101	6	15
	Positive	Karakacan	203	102	1	1
	Negative	Karakacan	204	102	1	15
	Table abbreviations: ID, identifier; K, Karacabey; OJD, ovine Johne’s disease;
