# Supplementary material for: Association of TLR2 haplotypes encoding Q650 with reduced susceptibility to ovine Johne’s disease in Turkish sheep
Source: Sci Rep. 2021 Mar 29;11:7088. doi: 10.1038/s41598-021-86605-4 (PMC8007707; doi:10.1038/s41598-021-86605-4)
Supplement: Supplementary file 7 — Supplementary Table S7. [file 41598_2021_86605_MOESM7_ESM.xlsx]

## Sheet: Sheet1
Association of TLR2 haplotypes encoding Q650 with reduced susceptibility to ovine Johne’s disease in Turkish sheep Yalçın YAMAN, Ramazan AYMAZ, Murat KELEŞ, Veysel BAY, Cemal ÜN, Michael P. HEATON
Table S7. Species alignment of predicted propeptides encoded by TLR2
																																			Amino acid sequence
																																			Signal peptide
					Ovine TLR2 position												Sequence statistics						Amino acid position prior to ovine start codon												Start
Taxonomic groupc	Species common name	MRCAd	Genus species	Accession No	3	137	225	F388	420	531	563	650	670	697	723		Ct	Gaps	AA	Non-Ident	%ID		-12	-11	-10	-9	-8	-7	-6	-5	-4	-3	-2	-1	1a	2	3	4	5	6	7	8	9	10	11	-b	12	13	14
Ruminant	Sheep	0	Ovis aries	NP_001041696.1	R	K	D	V	I	G	R	R	F	R	R		812	28	784	na	na														M	P	Re	A	L	W	T	A	W	V	W	-	A	V	I
Ruminant	Sheep	0	Ovis aries	TLR2 haplotype 1	.	.	.	.	.	.	.	.	.	.	.		812	28	784	0	100														.	.	.	.	.	.	.	.	.	.	.	-	.	.	.
Ruminant	Sheep	0	Ovis aries	TLR2 haplotype 2	.	.	A	.	.	.	.	.	L	.	.		812	28	784	2	99.7449														.	.	.	.	.	.	.	.	.	.	.	-	.	.	.
Ruminant	Sheep	0	Ovis aries	TLR2 haplotype 3	.	.	A	F	.	.	.	Q	L	.	.		812	28	784	2	99.7449														.	.	.	.	.	.	.	.	.	.	.	-	.	.	.
Ruminant	Sheep	0	Ovis aries	TLR2 haplotype 4	.	.	.	.	.	S	.	.	.	.	.		812	28	784	1	99.8724														.	.	.	.	.	.	.	.	.	.	.	-	.	.	.
Ruminant	Sheep	0	Ovis aries	TLR2 haplotype 5	.	.	.	.	.	.	.	.	L	.	.		812	28	784	1	99.8724														.	.	.	.	.	.	.	.	.	.	.	-	.	.	.
Ruminant	Sheep	0	Ovis aries	TLR2 haplotype 6	.	.	A	.	.	.	.	.	.	.	.		812	28	784	1	99.8724														.	.	.	.	.	.	.	.	.	.	.	-	.	.	.
Ruminant	Sheep	0	Ovis aries	TLR2 haplotype 7	H	.	.	.	.	.	.	.	.	.	.		812	28	784	1	99.8724														.	.	H	.	.	.	.	.	.	.	.	-	.	.	.
Ruminant	Sheep	0	Ovis aries	TLR2 haplotype 8	.	.	.	.	.	.	H	.	.	.	.		812	28	784	1	99.8724														.	.	.	.	.	.	.	.	.	.	.	-	.	.	.
Ruminant	Sheep	0	Ovis aries	TLR2 haplotype 9	.	.	A	.	S	.	.	.	L	.	.		812	28	784	1	99.8724														.	.	.	.	.	.	.	.	.	.	.	-	.	.	.
Ruminant	Sheep	0	Ovis aries	TLR2 haplotype 10	.	R	.	.	.	.	.	Q	L	.	.		812	28	784	3	99.6173														.	.	.	.	.	.	.	.	.	.	.	-	.	.	.
Ruminant	Sheep	0	Ovis aries	TLR2 haplotype 11	.	R	.	.	.	.	.	Q	L	C	.		812	28	784	4	99.4898														.	.	.	.	.	.	.	.	.	.	.	-	.	.	.
Ruminant	Sheep	0	Ovis aries	TLR2 haplotype 13	.	R	A	.	.	.	.	Q	L	.	.		812	28	784	4	99.4898														.	.	.	.	.	.	.	.	.	.	.	-	.	.	.
Ruminant	Sheep	0	Ovis aries	TLR2 haplotype 14	.	R	.	.	.	.	.	.	L	C	.		812	28	784	3	99.6173														.	.	.	.	.	.	.	.	.	.	.	-	.	.	.
Ruminant	Sheep	0	Ovis aries	TLR2 haplotype 15	.	.	A	.	.	.	.	Q	L	.	.		812	28	784	3	99.6173														.	.	.	.	.	.	.	.	.	.	.	-	.	.	.
Ruminant	Sheep	0	Ovis aries	TLR2 haplotype 16	.	.	.	.	.	.	.	.	.	.	C		812	28	784	1	99.8724														.	.	.	.	.	.	.	.	.	.	.	-	.	.	.
Ruminant	Sheep	0	Ovis aries	TLR2 haplotype 17	.	.	.	.	.	.	.	Q	L	.	.		812	28	784	2	99.7449														.	.	.	.	.	.	.	.	.	.	.	-	.	.	.
Ruminant	Dall's sheep	3	Ovis dalli	ISGC wild sheep	.	.	A	F	.	.	.	Q	.	.	.		812	28	784	5	99.3622														.	.	.	.	.	.	.	.	.	.	.	-	.	.	.
Ruminant	Dall's sheep	3	Ovis dalli	ISGC wild sheep	.	.	A	F	.	.	.	Q	.	.	.		812	28	784	4	99.4898														.	.	.	.	.	.	.	.	.	.	.	-	.	.	.
Ruminant	Bighorn sheep	3	Ovis canadensis	ISGC wild sheep	.	.	A	F	.	.	.	Q	.	.	.		812	28	784	4	99.4898														.	.	.	.	.	.	.	.	.	.	.	-	.	.	.
Ruminant	Bighorn sheep	3	Ovis canadensis	ISGC wild sheep	.	.	A	F	.	.	.	Q	.	.			812	28	784	4	99.4898														.	.	.	.	.	.	.	.	.	.	.	-	.	.	.
Ruminant	Bighorn sheep	3	Ovis canadensis	ISGC wild sheep	.	.	A	F	.	.	.	Q	.	.			812	28	784	4	99.4898														.	.	.	.	.	.	.	.	.	.	.	-	.	.	.
Ruminant	Goat	10	Capra hircus	XP_013825920.2	.	.	.	F	.	.	.	Q	.	.	.		812	28	784	13	98.3418														.	.	.	.	.	.	.	.	.	.	.	-	.	.	.
Ruminant	Goat	10	Capra hircus	NP_001272532.1	.	.	.	F	.	.	.	Q	.	.	.		812	28	784	38	95.1531														.	.	.	.	.	.	.	.	.	.	.	-	.	.	.
Ruminant	Cattle	25	Bos indicus x Bos taurus	XP_027369288.1	.	.	.	F	.	.	.	.	.	H	.		812	28	784	46	94.1327														.	.	.	.	.	.	.	.	.	.	.	-	.	.	.
Ruminant	Cattle	25	Bos taurus	XP_024832770.1	.	.	.	F	.	.	.	.	.	H	.		812	28	784	47	94.0051														.	.	.	.	.	.	.	.	.	.	.	-	.	.	.
Ruminant	Cattle	25	Bos taurus	XP_005217503.1	.	.	.	F	.	.	.	.	.	H	.		812	28	784	47	94.0051														.	.	.	.	.	.	.	.	.	.	.	-	.	.	.
Ruminant	Cattle	25	Bos taurus	XP_015330814.1	.	.	.	F	.	.	.	.	.	H	.		812	28	784	47	94.0051														.	.	.	.	.	.	.	.	.	.	.	-	.	.	.
Ruminant	Cattle	25	Bos taurus	NP_776622.1	.	.	.	F	.	.	.	.	.	H	.		812	28	784	48	93.8776														.	.	.	.	.	.	.	.	.	.	.	-	.	.	.
Ruminant	Cattle	25	Bos indicus	XP_019833577.1	.	.	.	F	.	.	H	.	.	H	.		812	28	784	51	93.4949														.	.	.	.	.	.	.	.	.	.	.	-	.	.	.
Ruminant	Yak	25	Bos mutus	XP_014336306.1	.	.	.	F	.	.	.	.	.	H	.		812	41	771	45	94.1634														.	.	.	.	.	.	.	.	.	.	.	-	.	.	.
Ruminant	Yak, Molly	25	Bos grunniens	CM018749.1	.	.	.	F	.	.	.	.	.	H	.		812	28	784	45	94.2602														.	.	.	.	.	.	.	.	.	.	.	-	.	.	.
Ruminant	Bison	25	Bison bison bison	XP_010839026.1	.	.	.	F	.	.	.	.	.	H	.		812	28	784	48	93.8776														.	.	.	.	.	.	.	.	.	.	.	-	.	I	.
Ruminant	Water Buffalo	25	Bubalus bubalis	NP_001277820.1	.	.	.	F	.	.	.	Q	.	H	.		812	28	784	55	92.9847														.	.	.	.	.	.	.	.	.	.	.	-	.	.	.
Ruminant	Water Buffalo	25	Bubalus bubalis	XP_006070177.2	.	.	.	F	.	.	.	Q	.	H	.		812	28	784	56	92.8571														.	.	.	.	W	.	.	.	.	.	.	-	.	.	.
Ruminant	Water Buffalo	25	Bubalus bubalis	XP_006070178.2	.	.	.	F	.	.	.	Q	.	H	.		812	28	784	56	92.8571														.	.	.	.	W	.	.	.	.	.	.	-	.	.	.
Ruminant	Deer, white-tailed	27	Odocoileus virginianus texanus	XP_020764534.1	.	.	.	F	.	.	.	.	.	H	.		812	30	782	58	92.5831														.	.	.	.	.	.	.	.	.	.	.	-	.	.	.
cetacia	Whale, narwahl	56	Monodon monoceros	XP_029091711.1	P	.	E	L	.	.	L	.	.	H	.		812	27	785	109	86.1146														.	.	P	.	.	.	.	V	.	.	L	G	S	.	.
cetacia	Whale, orca	56	Orcinus orca	XP_012391465.1	P	.	E	F	.	.	L	.	.	H	.		812	27	785	112	85.7325														.	.	P	.	.	.	.	V	.	.	L	G	S	.	.
cetacia	Whale, beluga	56	Delphinapterus leucas	XP_022455358.1	P	.	E	L	.	.	L	.	.	H	.		812	27	785	111	85.8599														.	.	P	.	.	.	.	V	.	.	L	G	S	.	.
cetacia	Whale, minke	56	Balaenoptera acutorostrata scammoni	XP_007189504.1	P	.	E	F	.	.	L	.	.	H	.		812	27	785	111	85.8599														.	.	P	.	.	.	I	V	.	.	L	G	S	.	.
cetacia	Whale, sperm	56	Physeter catodon	XP_023982378.1	P	.	E	F	.	.	L	.	.	H	.		812	29	783	112	85.696														.	.	P	.	.	.	.	V	.	.	L	G	S	.	.
cetacia	Dolphin, river whitefin	56	Lipotes vexillifer	XP_007466781.1	P	.	E	F	.	.	L	Q	.	H	.		812	27	785	116	85.2229														.	.	P	.	.	.	.	V	.	.	L	G	S	.	.
cetacia	Dolphin, river Finless	56	Neophocaena asiaeorientalis asiaeorientalis	XP_024613237.1	P	.	E	L	.	.	L	.	.	H	.		812	27	785	115	85.3503														.	.	P	.	.	.	.	V	.	.	L	G	S	.	.
cetacia	Dolphin, bottlenosed	56	Tursiops truncatus	XP_004330471.1	P	.	E	F	.	.	L	.	.	H	.		812	27	785	117	85.0955														.	.	P	.	.	.	.	V	.	.	L	G	S	.	.
cetacia	Dophin, white-sided	56	Lagenorhynchus obliquidens	XP_026973037.1	P	.	E	F	.	.	V	.	.	H	.		812	27	785	117	85.0955														.	.	P	.	.	.	.	V	.	.	L	G	S	.	.
even-toed Ungulate	Pig	62	Sus scrofa	NP_998926.1	C	.	E	F	.	.	L	Q	.	Q	.		812	27	785	157	80														.	.	C	.	.	.	.	.	.	.	L	G	I	.	.
even-toed Ungulate	Pig	62	Sus scrofa	XP_005653633.1	C	.	E	F	.	.	L	Q	.	Q	.		812	27	785	153	80.5096														.	.	C	.	.	.	.	.	.	.	L	G	I	.	.
even-toed Ungulate	Alpaca	64	Vicugna pacos	XP_006213232.1	H	.	R	F	.	.	L	Q	.	.	.		812	27	785	156	80.1274														.	.	H	.	.	.	.	V	.	.	L	A	.	A	.
even-toed Ungulate	Camel	64	Camelus dromedarius	XP_010990832.1	H	R	G	F	.	.	L	Q	.	H	.		812	27	785	155	80.2548														.	.	H	.	.	.	.	V	.	.	L	A	.	A	.
even-toed Ungulate	Camel	64	Camelus bactrianus	XP_010966822.1	H	.	G	F	.	.	L	Q	.	H	.		812	27	785	155	80.2548														.	.	H	.	.	.	.	V	.	.	L	A	.	A	.
even-toed Ungulate	Camel	64	Camelus bactrianus	XP_010966823.1	H	.	G	F	.	.	L	Q	.	H	.		812	27	785	155	80.2548														.	.	H	.	.	.	.	V	.	.	L	A	.	A	.
even-toed Ungulate	Camel	64	Camelus ferus	XP_014419913.1	H	.	G	F	.	.	L	Q	.	H	.		812	25	787	162	79.4155														.	.	H	.	.	.	.	V	.	.	L	A	.	A	.
odd-toed Ungulate	Horse	78	Equus caballus	XP_023481811.1	H	.	E	S	.	.	L	.	.	H	.		812	28	784	169	78.4439														.	.	H	.	.	.	.	V	.	.	L	G	.	.	.
odd-toed Ungulate	Horse	78	Equus caballus	NP_001075265.1	H	.	E	S	.	.	L	.	.	H	.		812	28	784	170	78.3163														.	.	H	.	.	.	.	V	.	.	L	G	.	.	.
odd-toed Ungulate	Horse	78	Equus caballus	XP_023481823.1	H	.	E	S	.	.	L	.	.	H	.		812	28	784	167	78.699														.	.	H	.	.	.	.	V	.	.	L	G	.	.	.
odd-toed Ungulate	Horse	78	Equus przewalskii	XP_008522658.1	H	.	E	S	.	.	L	.	.	H	.		812	26	786	169	78.4987														.	.	H	.	.	.	.	V	.	.	L	G	.	.	.
odd-toed Ungulate	Donkey	78	Equus asinus	XP_014682154.1	H	.	E	S	.	.	L	.	.	H	.		812	28	784	170	78.3163														.	.	H	.	.	.	.	V	.	.	L	G	.	.	.
odd-toed Ungulate	Donkey	78	Equus asinus	XP_014682155.1	H	.	E	S	.	.	L	.	.	H	.		812	28	784	170	78.3163														.	.	H	.	.	.	.	V	.	.	L	G	.	.	.
odd-toed Ungulate	Rhino, white	78	Ceratotherium simum simum	XP_004420987.1	H	R	E	S	.	.	L	.	.	H	.		812	28	784	168	78.5714														.	L	H	.	.	.	.	V	.	.	L	G	.	.	.
Carnivore	Cat	78	Felis catus	XP_003984979.1	.	.	E	L	.	.	L	.	.	H	.		812	28	784	179	77.1684														.	S	.	V	.	.	.	V	.	.	L	G	.	.	T
Carnivore	Leopard	78	Panthera pardus	XP_019296772.1	.	.	E	L	.	.	L	.	.	H	.		812	28	784	178	77.2959														.	S	.	V	.	.	.	V	.	.	L	G	.	.	T
Carnivore	Cheetah	78	Acinonyx jubatus	XP_014936139.1	H	.	E	L	.	.	L	.	.	H	.		812	28	784	181	76.9133														.	S	H	V	.	.	.	V	.	.	L	G	.	.	T
Carnivore	Lynx	78	Lynx canadensis	XP_030168745.1	.	.	E	L	.	.	L	.	.	H	.		812	28	784	181	76.9133														.	S	.	V	.	.	.	V	.	.	L	G	.	.	T
Carnivore	Tiger	78	Panthera tigris altaica	XP_007084249.2	.	.	E	L	.	.	L	.	.	H	.		812	40	772	180	76.6839														.	S	.	V	.	.	.	V	.	.	L	G	.	.	T
Carnivore	Dog	78	Canis lupus familiaris	XP_022283364.1	.	.	K	L	.	.	L	H	.	H	.		812	27	785	189	75.9236														.	S	.	V	.	.	.	L	.	.	L	G	.	.	T
Carnivore	Dog	78	Canis lupus familiaris	XP_005628886.1	.	.	K	L	.	.	L	H	.	H	.		812	27	785	189	75.9236														.	S	.	V	.	.	.	L	.	.	L	G	.	.	T
Carnivore	Dog	78	Canis lupus familiaris	NP_001005264.2	.	.	K	L	.	.	L	H	.	H	.		812	27	785	191	75.6688														.	S	.	V	.	.	.	L	.	.	L	G	.	.	T
Carnivore	Fox	78	Vulpes vulpes	XP_025872379.1	.	.	K	L	.	.	L	H	.	H	.		812	27	785	184	76.5605														.	S	.	V	.	.	.	V	.	.	L	G	.	.	T
Carnivore	Panda	78	Ailuropoda melanoleuca	XP_002913892.1	.	.	K	L	.	.	L	H	.	H	.		812	27	785	174	77.8344														.	S	.	V	.	.	.	V	.	.	L	G	.	.	T
Carnivore	Bear	78	Ursus arctos horribilis	XP_026355287.1	.	.	K	L	.	.	L	.	.	H	.		812	27	785	171	78.2166														.	S	.	V	.	.	.	V	.	.	L	G	.	.	T
Carnivore	Seal, monk	78	Neomonachus schauinslandi	XP_021554478.1	.	.	K	L	.	.	W	H	.	H	.		812	27	785	193	75.414														.	S	.	V	.	.	.	V	.	.	L	G	.	.	T
Carnivore	Seal, nothern fur	78	Callorhinus ursinus	XP_025730127.1	.	.	K	L	.	.	L	.	.	H	.		812	27	785	188	76.051														.	S	.	V	W	.	.	V	.	.	L	G	.	.	S
Carnivore	Sea lion, stellar	78	Eumetopias jubatus	XP_027960125.1	.	.	K	L	.	.	L	.	.	H	.		812	27	785	188	76.051														.	S	.	V	W	.	.	V	.	.	L	G	.	.	S
Carnivore	Walrus	78	Odobenus rosmarus divergens	XP_004394323.1	.	.	K	L	.	.	L	.	.	H	.		812	27	785	186	76.3057														.	S	.	V	W	.	.	V	.	.	L	G	.	.	S
carnivore	Ferret	78	Mustela putorius furo	XP_004772055.1	.	.	K	L	.	.	L	H	.	H	.		812	27	785	201	74.3949														.	S	.	V	.	.	.	V	.	.	L	G	.	I	T
Carnivore	Meercat	78	Suricata suricatta	XP_029795712.1	.	.	E	L	.	.	L	.	.	H	.		812	27	785	183	76.6879														.	S	.	V	.	.	.	.	.	.	L	G	T	.	T
carnivora	Sea otter	78	Enhydra lutris kenyoni	XP_022370323.1	.	.	K	L	.	.	L	.	.	H	.		812	27	785	204	74.0127														.	S	.	V	.	.	.	V	.	.	L	G	.	.	T
Carnivora	California sea lion	78	Zalophus californianus	XP_027455883.1	.	.	K	L	.	.	L	-	.	H	.		812	99	713	179	74.8948														.	S	.	V	W	.	.	V	.	.	L	G	.	.	S
Pholidota	Pangolin	78	Manis javanica	XP_017505316.1	.	.	E	F	.	.	L	.	.	H	.		812	27	785	179	77.1975														.	S	.	.	.	.	.	L	.	.	L	G	T	I	.
chiroptera	Bat	79	Hipposideros armiger	XP_019496774.1	L	.	E	S	.	.	L	Q	.	H	.		812	27	785	186	76.3057														.	.	L	.	.	.	.	V	.	.	L	G	.	.	.
chiroptera	Bat, Brant's	79	Myotis brandtii	XP_014399389.1	H	.	E	S	.	.	L	Q	.	H	.		812	29	783	186	76.2452														.	.	H	.	.	.	.	L	.	.	L	G	T	.	.
chiroptera	Bat, brown	79	Eptesicus fuscus	XP_008142370.1	H	.	G	S	.	.	L	Q	.	H	.		812	28	784	193	75.3827														.	.	H	.	.	.	.	.	.	.	L	G	S	.	.
chiroptera	Bat, flying fox	79	Pteropus alecto	XP_006906317.1	.	.	E	S	.	.	L	.	.	H	.		812	28	784	194	75.2551														.	.	.	V	.	.	.	V	.	.	L	G	.	A	.
chiroptera	Bat, long-fingered	79	Miniopterus natalensis	XP_016053252.1	H	.	E	S	.	.	L	Q	.	H	.		812	30	782	190	75.7033														.	S	H	.	.	.	I	V	.	.	L	G	.	.	.
chiroptera	Bat, fruit	79	Rousettus aegyptiacus	XP_016000092.1	.	S	E	L	.	.	L	.	.	H	.		812	28	784	198	74.7449														.	.	.	V	.	.	.	V	.	.	L	G	.	A	V
chiroptera	Bat, fruit	79	Rousettus aegyptiacus	XP_016000091.1	.	S	E	L	.	.	L	.	.	H	.		812	28	784	198	74.7449														.	.	.	V	.	.	.	V	.	.	L	G	.	A	V
chiroptera	Bat, vampire	79	Desmodus rotundus	XP_024424941.1	.	.	E	S	.	.	L	.	.	H	.		812	27	785	179	77.1975														.	S	.	V	.	.	.	V	.	.	L	G	.	.	.
chiroptera	Bat, fruit	79	Rousettus aegyptiacus	XP_016000093.1	.	S	E	L	.	.	L	.	.	H	.		812	28	784	198	74.7449														.	.	.	V	.	.	.	V	.	.	L	G	.	A	V
chiroptera	Bat, flying fox	79	Pteropus alecto	NP_001307208.1	.	.	E	S	.	.	L	.	.	H	.		812	28	784	199	74.6173														.	.	.	V	.	.	.	V	.	.	L	G	.	A	.
chiroptera	Bat, flying fox	79	Pteropus vampyrus	XP_011357660.1	.	E	E	S	.	.	L	.	.	H	.		812	28	784	199	74.6173														.	.	.	V	.	.	.	V	.	.	L	G	.	A	.
chiroptera	Bat	79	Myotis lucifugus	XP_023610971.1	H	.	E	S	.	.	L	Q	.	H	.		812	29	783	188	75.9898														.	.	H	.	.	.	.	L	.	.	L	G	T	.	.
chiroptera	Bat	79	Myotis davidii	XP_006770169.2	H	.	E	S	.	.	L	Q	.	H	.		812	29	783	192	75.4789														.	.	H	.	.	.	.	L	.	.	L	G	T	I	.
chiroptera	Pale Spear-nosed bat	79	Phyllostomus discolor	XP_028376194.1	.	.	E	S	.	.	L	.	.	H	.		812	27	785	191	75.6688														.	S	.	V	.	.	.	V	.	L	L	G	.	.	.
Eulipotyphla	Cape elephant shrew	89	Elephantulus edwardii	XP_006884523.1	.	.	E	L	.	.	L	.	.	H	.		812	29	783	228	70.8812														.	.	.	.	.	.	M	L	C	A	L	G	T	I	.
Eulipotyphla	Mole, star-nosed	89	Condylura cristata	XP_004685392.1	H	N	E	S	.	.	L	Q	L	H	.		812	27	785	224	71.465														.	L	H	I	.	.	.	.	.	.	L	G	T	L	V
Eulipotyphla	Hedgehog	89	Erinaceus europaeus	XP_007529512.1	C	R	E	A	.	.	L	Q	.	H	.		812	25	787	245	68.8691														.	.	C	T	.	.	V	V	.	A	L	A	.	M	V
Eulipotyphla	Lesser hedgehog	89	Echinops telfairi	XP_004708772.1	.	.	E	S	.	.	L	.	.	H	.		812	29	783	246	68.5824														.	S	.	T	.	.	.	L	.	T	L	G	.	I	.
Eulipotyphla	Shrew, common	89	Sorex araneus	XP_004606229.1	.	Q	E	C	.	.	L	H	L	H	.		812	29	783	258	67.0498														.	.	.	.	W	.	.	L	.	T	L	G	.	I	L
Eulipotyphla	Northern tree shrew	89	Tupaia chinensis	XP_027628375.1	.	.	E	L	V	.	V	.	L	.	.		812	35	777	249	67.9537														.	.	.	.	W	.	.	V	.	T	L	G	.	A	.
Primate	Human	96	Homo sapiens	NP_001305716.1	H	.	E	S	.	.	L	.	.	H	.		812	28	784	193	75.3827														.	.	H	T	.	.	M	V	.	.	L	G	V	I	.
Primate	Gorilla	96	Gorilla gorilla	NP_001266693.1	H	.	E	S	.	.	L	.	.	H	.		812	28	784	193	75.3827														.	.	H	T	.	.	M	V	.	.	L	G	V	I	.
Primate	Chimp	96	Pan troglodytes	NP_001123941.1	H	.	E	S	.	.	L	.	.	H	.		812	28	784	194	75.2551														.	.	H	T	.	.	M	V	.	.	L	G	V	I	.
Primate	Chimp	96	Pan troglodytes	XP_009446590.1	H	.	E	S	.	.	L	.	.	H	.		812	28	784	195	75.1276														.	.	H	T	.	.	M	V	.	.	L	G	V	I	.
Primate	Bonobo	96	Pan paniscus	NP_001266165.1	H	.	E	S	.	.	L	.	.	H	.		812	28	784	195	75.1276														.	.	H	T	.	.	M	V	.	.	L	G	V	I	.
Primate	Sumatran orangutan	96	Pongo abelii	XP_024102319.1	H	.	E	S	.	.	L	.	.	H	.		812	29	783	195	75.0958														.	.	H	T	.	.	M	V	.	.	L	G	V	I	.
Primate	Sumatran orangutan	96	Pongo abelii	XP_024102320.1	H	.	E	S	.	.	L	.	.	H	.		812	29	783	195	75.0958														.	.	H	T	.	.	M	V	.	.	L	G	V	I	.
Primate	Monkey, night	96	Aotus nancymaae	XP_012303943.1	H	.	.	S	V	.	L	.	.	H	.		812	28	784	199	74.6173														.	.	H	T	.	.	M	V	.	A	L	G	.	I	.
Primate	Monkey, squirrel	96	Saimiri boliviensis boliviensis	XP_010336891.1	.	.	E	S	V	.	L	.	.	H	.		812	28	784	197	74.8724														.	.	.	T	.	.	M	V	.	A	L	G	.	I	.
Primate	Monkey, capuchin	96	Cebus capucinus imitator	XP_017354274.1	H	.	E	S	V	.	L	.	.	H	.		812	28	784	197	74.8724														.	.	H	T	.	.	M	V	.	A	L	G	.	I	.
Primate	Green monkey	96	Chlorocebus sabaeus	XP_007998236.1	H	.	E	S	.	.	L	.	.	H	.		812	28	784	192	75.5102														.	.	H	T	.	.	M	V	.	.	L	G	V	I	.
Primate	Philppine tarsier	96	Carlito syrichta	XP_008070099.1	H	.	E	S	V	.	L	.	.	H	.		812	28	784	216	72.449														.	.	H	.	.	.	M	V	.	A	L	G	T	.	.
Primate	Sooty mangabey, monkey	96	Cercocebus atys	NP_001292895.1	H	.	E	S	.	.	L	.	.	H	.		812	28	784	195	75.1276														.	.	H	T	.	.	M	V	.	.	L	G	V	I	.
Primate	Pigtail macaque	96	Macaca nemestrina	XP_011708942.1	H	.	E	S	.	.	L	.	.	H	.		812	28	784	193	75.3827														.	.	H	T	.	.	M	V	.	.	L	G	V	I	.
Primate	Crabpeating macaque	96	Macaca fascicularis	XP_005556164.1	H	.	E	S	.	.	L	.	.	H	.		812	28	784	196	75														.	.	H	T	.	.	M	V	.	.	L	G	V	I	.
Primate	Galago	96	Otolemur garnettii	XP_003790274.1	H	.	E	S	.	.	L	Q	.	H	.		812	27	785	208	73.5032														.	.	H	.	.	.	M	V	.	A	L	G	.	.	.
Primate	Drill monkey	96	Mandrillus leucophaeus	XP_011824763.1	H	.	E	S	.	.	L	.	.	H	.		812	28	784	197	74.8724														.	.	H	T	.	.	M	V	.	.	L	G	V	I	.
Primate	Rhesus macaque	96	Macaca mulatta	NP_001123897.1	H	.	E	S	.	.	L	.	.	H	.		812	28	784	197	74.8724														.	.	H	T	.	.	M	V	.	.	L	G	V	I	.
Primate	Gibbon	96	Nomascus leucogenys	XP_003257902.1	H	.	E	S	.	.	L	Q	.	H	.		812	28	784	201	74.3622														.	.	H	S	.	.	M	V	.	.	L	G	V	I	.
Primate	Marmoset	96	Callithrix jacchus	XP_002745427.1	H	.	E	S	V	.	L	Q	.	H	.		812	28	784	198	74.7449														.	.	H	T	.	.	M	V	.	A	L	G	.	I	.
Primate	Rhesus macaque	96	Macaca mulatta	XP_014994837.2	H	.	E	S	.	.	L	.	.	H	.		812	28	784	197	74.8724														.	.	H	T	.	.	M	V	.	.	L	G	V	I	.
Primate	Red colobus	96	Piliocolobus tephrosceles	XP_023083605.1	H	.	E	S	.	.	L	.	.	H	.		812	28	784	197	74.8724														.	.	H	T	.	.	M	V	.	.	L	G	V	I	.
Primate	Angola colobus	96	Colobus angolensis palliatus	XP_011815160.1	H	.	E	S	.	.	L	.	.	H	.		812	28	784	198	74.7449														.	.	H	T	.	.	M	V	.	.	L	G	V	I	.
Primate	Olive Baboon	96	Papio anubis	XP_009205994.1	H	.	E	S	.	.	L	.	.	H	.		812	28	784	202	74.2347														.	.	H	T	.	.	M	V	.	.	L	G	V	I	.
Primate	Gelada Baboon	96	Theropithecus gelada	XP_025241363.1	H	.	E	S	.	.	L	.	.	H	.		812	28	784	201	74.3622														.	.	H	T	.	.	M	V	.	.	L	G	V	I	.
Primate	Golden snub-nosed monkey	96	Rhinopithecus roxellana	XP_010381192.1	H	.	E	S	.	.	L	.	.	H	.		812	28	784	202	74.2347														.	.	H	T	.	.	M	V	.	.	L	G	V	I	.
Primate	Lemur	96	Propithecus coquereli	XP_012500721.1	Y	.	E	S	.	.	L	Q	.	H	.		812	28	784	201	74.3622														.	.	Y	.	.	.	M	.	.	.	L	G	.	.	.
Primate	Mouse lemur	96	Microcebus murinus	XP_012639106.1	Y	R	E	S	.	.	L	H	.	H	.		812	28	784	208	73.4694														.	.	Y	.	.	.	.	V	.	.	L	G	.	.	.
Rodent	Marmot	96	Marmota marmota marmota	XP_015339976.1	.	.	E	S	V	.	L	.	.	H	.		812	28	784	199	74.6173														.	.	.	.	.	.	.	V	.	A	L	G	.	M	.
Rodent	Yellow-bellied marmot	96	Marmota flaviventris	XP_027782370.1	.	.	E	S	V	.	L	.	.	H	.		812	28	784	200	74.4898														.	.	.	.	.	.	.	V	.	A	L	G	.	M	.
Rodent	13-lined ground squirrel	96	Ictidomys tridecemlineatus	XP_005330960.1	.	.	E	S	V	.	L	.	.	H	.		812	28	784	202	74.2347														.	.	.	.	.	.	.	V	.	A	L	G	.	I	.
Rodent	Arctic ground squirrel	96	Urocitellus parryii	XP_026240509.1	Q	.	E	S	V	.	L	.	.	H	.		812	28	784	202	74.2347														.	.	Q	.	.	.	.	V	.	A	L	G	.	I	.
Rodent	Beaver	96	Castor canadensis	XP_020042204.1	H	.	E	S	V	.	L	H	.	H	.		812	30	782	211	73.0179														.	.	H	V	.	.	.	V	.	A	L	G	T	M	.
Rodent	Rat, kangaroo	96	Dipodomys ordii	XP_012885245.1	H	R	E	S	L	.	L	Q	.	H	.		812	29	783	223	71.5198														.	F	H	V	.	.	.	.	.	A	V	G	T	M	.
Rodent	Rat, African woodland	96	Grammomys surdaster	XP_028645320.1	.	R	R	S	.	.	L	Q	.	H	.		812	28	784	249	68.2398														.	L	.	G	.	.	I	P	.	I	L	A	.	M	.
Rodent	Rat, African woodland	96	Grammomys surdaster	XP_028645321.1	.	R	R	S	.	.	L	Q	.	H	.		812	28	784	249	68.2398														.	L	.	G	.	.	I	P	.	I	L	A	.	M	.
Rodent	Mole rat	96	Nannospalax galili	XP_029412604.1	H	R	E	F	.	.	L	Q	.	H	.		812	29	783	227	71.0089														.	L	H	.	.	.	.	L	.	T	L	A	.	T	M
Rodent	Mole rat	96	Nannospalax galili	XP_008852504.1	H	R	E	F	.	.	L	Q	.	H	.		812	29	783	227	71.0089														.	L	H	.	.	.	.	L	.	T	L	A	.	T	M
Rodent	Mouse, Ryukyu	96	Mus caroli	XP_021014121.1	.	Q	R	S	.	.	K	Q	.	H	.		812	28	784	252	67.8571														.	L	.	.	.	.	L	F	.	I	L	V	.	I	.
Rodent	Gairdner's shrewmouse	96	Mus pahari	XP_021052520.1	.	Q	R	S	.	.	A	Q	.	H	.		812	28	784	251	67.9847														.	L	.	.	.	.	I	F	.	I	L	V	.	I	.
Rodent	Mole-rat, naked	96	Heterocephalus glaber	XP_004869264.1	H	Q	E	S	.	.	V	.	L	H	.		812	30	782	239	69.4373														.	S	H	.	.	.	.	V	.	L	L	G	V	.	.
Rodent	Hampster, Chinese	96	Cricetulus griseus	XP_027248750.1	H	R	G	S	.	.	L	Q	.	H	.		812	28	784	248	68.3673														.	L	H	V	.	.	.	F	.	I	L	V	.	M	T
Rodent	Mouse, white-footed	96	Peromyscus leucopus	XP_028750117.1	.	R	R	S	.	.	L	Q	.	.	.		812	28	784	253	67.7296														.	L	.	.	.	.	.	F	.	I	L	V	.	.	T
Rodent	Mouse, house	96	Mus musculus	XP_006501523.1	.	Q	R	S	.	.	L	Q	.	H	.		812	28	784	260	66.8367														.	L	.	.	.	.	L	F	.	I	L	V	.	I	T
Rodent	Guinea pig	96	Cavia porcellus	XP_003477000.1	H	Q	E	S	.	.	L	.	.	H	.		812	30	782	244	68.798														.	S	H	.	.	.	I	T	.	L	L	G	V	M	.
Rodent	Mouse, house	96	Mus musculus	NP_036035.3	.	Q	R	S	.	.	L	Q	.	H	.		812	28	784	260	66.8367														.	L	.	.	.	.	L	F	.	I	L	V	.	I	T
Rodent	Chinchilla, long-tailed	96	Chinchilla lanigera	XP_005400984.1	H	Q	E	S	.	.	L	Q	L	.	.		812	30	782	238	69.5652														.	S	H	.	V	.	M	V	.	L	L	W	.	.	.
Rodent	Hampster, Golden	96	Mesocricetus auratus	XP_005080135.2	P	R	G	S	.	.	L	Q	.	H	.		812	28	784	254	67.602														.	L	P	T	.	R	.	F	.	I	L	V	.	M	A
Rodent	Gerbil, Mongolian	96	Meriones unguiculatus	XP_021484145.1	P	R	R	A	.	.	L	Q	.	H	.		812	27	785	262	66.6242														.	I	P	.	.	.	.	F	.	T	L	L	.	M	T
Rodent	Vole, prairie	96	Microtus ochrogaster	XP_005344211.1	.	R	G	S	.	.	L	Q	.	Q	.		812	29	783	252	67.8161														.	L	.	V	.	.	.	L	.	I	L	V	.	I	K
Rodent	Hampster, Golden	96	Mesocricetus auratus	XP_021088723.1	P	R	G	S	.	.	L	Q	.	H	.		812	28	784	254	67.602														.	L	P	T	.	R	.	F	.	I	L	V	.	M	A
Rodent	Rat, brown	96	Rattus norvegicus	NP_942064.1	Q	R	R	S	.	.	L	Q	.	H	.		812	28	784	248	68.3673														.	L	Q	.	.	.	L	F	.	I	L	M	.	.	.
Rodent	Rat, brown	96	Rattus norvegicus	XP_008759324.2	Q	R	R	S	.	.	L	Q	.	H	.		812	28	784	249	68.2398														.	L	Q	.	.	.	L	F	.	I	L	M	.	.	.
Rodent	Mouse, deer	96	Peromyscus maniculatus bairdii	XP_006985378.1	.	R	R	S	.	.	L	Q	.	.	.		812	28	784	258	67.0918														.	L	.	.	.	.	.	F	.	I	L	V	.	M	T
Rodent	Common degu	96	Octodon degus	XP_004638758.1	.	Q	E	S	.	.	V	.	.	.	.		812	30	782	246	68.5422														.	S	.	T	.	.	M	M	.	L	L	E	V	M	.
Rodent	Jerboa, Lesser Egyptian	96	Jaculus jaculus	XP_004655930.1	.	G	.	S	.	.	L	Q	.	H	.		812	30	782	272	65.2174														.	L	.	.	.	Q	.	L	.	A	L	G	.	M	M
Rodent	Mole-rat, Darama	96	Fukomys damarensis	XP_010626305.1	.	Q	E	S	.	-	.	.	L	.	.		812	129	683	225	67.0571														.	S	.	.	.	.	.	V	.	L	L	G	L	.	.
Lagomorph	Pika	96	Ochotona princeps	XP_004598527.1	L	R	G	S	V	.	L	Q	.	H	.		812	30	782	236	69.821														.	.	L	.	.	.	.	.	L	A	L	G	.	I	V
Lagomorph	Rabbit	96	Oryctolagus cuniculus	NP_001076250.1	P	R	E	S	.	.	L	H	.	.	.		812	28	784	229	70.7908														.	.	P	.	.	.	.	V	.	A	L	G	.	I	V
Afrotheria	Manatee, west indian	105	Trichechus manatus latirostris	XP_023589283.1	H	.	E	S	.	.	L	.	.	H	.		812	29	783	196	74.9681														.	S	H	.	.	.	I	L	.	A	L	G	.	I	.
Afrotheria	Aardvark	105	Orycteropus afer afer	XP_007942179.1	Y	.	E	S	.	.	L	K	.	Y	.		812	30	782	203	74.0409														.	.	Y	.	.	.	I	L	.	A	L	G	.	I	.
Afrotheria	Elephant, african	105	Loxodonta africana	XP_003417572.1	H	.	E	S	.	.	L	.	.	H	.		812	29	783	191	75.6066														.	L	H	S	.	.	I	L	.	A	L	G	.	I	.
Afrotheria	Cape golden mole	105	Chrysochloris asiatica	XP_006875568.1	P	.	E	S	.	.	L	.	.	H	.		812	29	783	214	72.6692														.	.	P	T	.	.	I	L	C	T	L	G	S	I	.
Xenarthra	Nine-banded armadillo	105	Dasypus novemcinctus	XP_004471507.1	L	.	K	S	.	.	L	.	.	H	.		812	27	785	188	76.051														.	.	L	.	.	.	.	V	.	.	L	G	T	I	.
Metatheria	Koala	159	Phascolarctos cinereus	XP_020849663.1	H	P	Q	S	.	.	L	G	.	H	.		812	30	782	289	63.0435														.	R	H	.	M	.	.	V	.	.	L	W	T	I	.
Metatheria	Koala	159	Phascolarctos cinereus	XP_020849664.1	H	P	Q	S	.	.	L	G	.	H	.		812	30	782	289	63.0435														.	R	H	.	M	.	.	V	.	.	L	W	T	I	.
Metatheria	Wombat	159	Vombatus ursinus	XP_027722665.1	H	P	Q	S	.	.	L	G	.	H	.		812	31	781	293	62.484														.	R	H	.	M	.	.	V	.	.	L	W	T	.	.
Metatheria	Tasmanian devil	159	Sarcophilus harrisii	XP_003773178.1	H	P	Q	T	L	.	L	G	.	Y	.		812	30	782	312	60.1023														.	R	H	V	R	.	.	V	.	I	M	W	T	I	.
Metatheria	opossum	159	Monodelphis domestica	XP_001375790.1	Q	Q	Q	S	.	.	L	G	.	H	.		812	28	784	300	61.7347														.	R	Q	I	R	.	S	V	.	I	L	C	T	I	.
Monotreme	Platypus	177	Ornithorhynchus anatinus	XP_007670000.1	H	P	P	S	.	.	I	E	.	H	.		812	40	772	315	59.1969														Q	R	H	L	I	C	C	T	G	I	L	W	.	L	L
Bird	Adelie penguin	312	Pygoscelis adeliae	XP_009328070.1	W	R	I	S	.	S	V	N	.	H	.		812	6	806	383	52.4814											m	T	T	H	T	W	R	V	.	A	I	Y	M	V	.	L	A	A
Bird	American crow	312	Corvus brachyrhynchos	XP_017592359.1	W	R	A	S	.	S	V	N	.	.	.		812	6	806	385	52.2333											m	T	T	H	T	W	R	V	L	A	V	Y	M	I	.	L	A	A
Bird	Barn owl	312	Tyto alba	XP_032863130.1	W	R	T	A	.	S	V	H	.	.	.		812	6	806	386	52.1092											m	T	T	H	T	W	Q	V	.	A	V	Y	M	V	.	L	A	A
Bird	Barn swallow	312	Hirundo rustica	RMC13880.1	W	R	A	S	.	S	V	N	.	H	.		812	6	806	383	52.4814											m	T	T	Y	T	W	Q	V	L	A	I	Y	M	V	.	L	A	T
Bird	chicken	312	Gallus gallus	Q9DGB6.1	W	S	I	S	.	S	I	N	.	H	.		812	6	806	375	53.4739													m	h	t	W	K	M	.	A	I	C	T	A	.	L	A	A
Bird	Chicken	312	Gallus gallus	AEX25758.1	W	S	I	S	.	S	I	N	.	H	.		812	5	807	384	52.4164												m	k	l	m	W	Q	A	.	L	I	Y	T	A	.	L	A	A
Bird	chicken	312	Gallus gallus	NP_989609.1	W	S	I	S	.	S	I	N	.	H	.		812	5	807	384	52.4164												m	k	l	m	W	Q	A	.	L	I	Y	T	A	.	L	A	A
Bird	chicken	312	Gallus gallus	ACR26460.1	W	S	I	S	.	S	I	N	.	H	.		812	5	807	384	52.4164												m	k	l	m	W	Q	A	.	L	I	Y	T	A	.	L	A	A
Bird	Common Cuckoo	312	Cuculus canorus	XP_009565434.1	W	R	T	S	.	S	I	N	.	H	.		812	6	806	382	52.6055											m	T	K	H	I	W	Q	A	.	A	I	Y	M	V	.	L	A	A
Bird	Comon Emu	312	Dromaius novaehollandiae	XP_025960744.1	W	S	T	L	.	S	I	N	.	H	.		812	6	806	378	53.1017							M	L	k	s	t	T	T	H	T	W	Q	V	.	A	I	Y	I	I	.	L	T	A
Bird	Emperor penguin	312	Aptenodytes forsteri	XP_009281592.1	W	R	T	S	.	S	V	N	.	H	.		812	6	806	383	52.4814											m	T	T	H	T	W	R	V	.	A	I	Y	M	V	.	L	A	A
Bird	Eurasian blue tit	312	Cyanistes caeruleus	XP_023780616.1	W	R	T	S	.	S	V	N	.	H	.		812	6	806	388	51.861											M	T	T	P	T	W	Q	A	L	A	I	Y	L	V	.	L	A	A
Bird	Golden collared manakin	312	Manacus vitellinus	XP_017927032.1	W	R	T	L	.	S	V	N	.	H	.		812	6	806	384	52.3573											m	T	K	H	S	W	Q	V	.	A	I	Y	M	L	.	L	A	A
Bird	Golden eagle	312	Aquila chrysaetos	XP_029866336.1	W	R	T	S	.	S	V	N	.	H	.		812	6	806	388	51.861											m	T	T	H	T	W	Q	M	.	A	I	Y	.	V	.	L	A	A
Bird	Great Tit	312	Parus major	XP_015479613.1	W	R	T	S	.	S	V	N	.	H	.		812	5	807	394	51.1772													M	H	T	W	Q	A	L	A	I	Y	M	V	.	L	A	A
Bird	Great Tit	312	Parus major	XP_015479611.1	W	R	T	S	.	S	V	N	.	H	.		812	5	807	393	51.3011													M	H	T	W	Q	A	L	A	I	Y	M	V	.	L	A	A
Bird	Ground Tit	312	Pseudopodoces humilis	XP_005517624.1	W	R	T	S	.	S	V	N	.	H	.		812	6	806	388	51.861											M	T	T	P	T	W	Q	A	L	A	I	Y	M	V	.	L	A	A
Bird	Helmeted guinea fowl	312	Numida meleagris	XP_021251543.1	W	S	I	S	.	S	I	N	.	H	.		812	5	807	384	52.4164		m	f	n	h	s	k	k	k	p	t	a	k	p	m	W	Q	V	.	V	M	Y	M	L	.	L	A	A
Bird	Helmeted guinea fowl	312	Numida meleagris	XP_021251548.1	W	S	I	S	.	S	I	N	.	H	.		812	5	807	385	52.2924		m	f	n	h	s	k	k	k	p	t	a	k	p	m	W	Q	V	.	V	M	Y	M	L	.	L	A	A
Bird	Hooded crow	312	Corvus cornix	XP_010410120.1	W	R	A	S	.	S	V	N	.	.	.		812	6	806	386	52.1092											m	T	T	H	T	W	R	V	L	A	V	Y	M	I	.	L	A	A
Bird	jungle fowl	312	Gallus sonneratii	ACR26440.1	W	S	I	S	.	S	I	N	.	H	.		812	5	807	385	52.2924											.	m	k	l	m	W	Q	A	.	L	I	Y	T	A	.	L	A	A
Bird	Kakapo (owl parrot)	312	Strigops habroptila	XP_030348774.1	W	R	A	L	.	.	V	N	.	H	.		812	6	806	377	53.2258											M	T	R	H	T	W	Q	V	.	A	I	Y	M	V	.	L	A	A
Bird	Lance-tailed manakin	312	Chiroxiphia lanceolata	XP_032542199.1	W	R	T	S	.	S	V	N	.	H	.		812	6	806	387	51.9851											m	T	K	H	S	W	Q	V	.	A	I	Y	L	L	.	L	A	A
Bird	Mallard	312	Anas platyrhynchos	ACS92628.1	W	S	I	L	.	S	I	N	.	H	.		812	6	806	379	52.9777											m	S	T	H	T	W	Q	V	.	A	M	Y	.	V	.	L	A	V
Bird	Mallard	312	Anas platyrhynchos	NP_001297277.1	W	S	I	L	.	S	I	N	.	H	.		812	6	806	380	52.8536											m	S	T	H	T	W	Q	V	.	A	M	Y	.	V	.	L	A	V
Bird	Mallard	312	Anas platyrhynchos	ATD82882.1	W	S	I	L	.	S	I	N	.	H	.		812	6	806	381	52.7295											m	S	T	H	T	W	Q	V	.	A	M	Y	.	V	.	L	A	V
Bird	New Caldonian crow	312	Corvus moneduloides	XP_031965695.1	W	R	A	S	.	S	V	N	.	.	.		812	6	806	385	52.2333											m	T	T	H	T	W	R	V	L	A	V	Y	M	I	.	L	A	A
Bird	Northern Bobwhite	312	Colinus virginianus	OXB79369.1	Y	R	I	S	.	S	I	N	.	H	.		812	6	806	385	52.2333													m	h	t	Y	Q	M	.	A	I	Y	M	V	.	L	A	A
Bird	Ostrich	312	Struthio camelus	XP_009675409.1	W	S	V	L	.	S	I	N	.	H	.		812	6	806	375	53.4739											M	M	T	H	T	W	R	A	.	A	I	Y	M	V	.	L	S	V
Bird	Ostrich	312	Struthio camelus	KFV82453.1	W	S	V	L	.	S	I	N	.	H	.		812	6	806	375	53.4739											m	m	T	H	T	W	R	A	.	A	I	Y	M	V	.	L	S	V
Bird	Peregrin falcon	312	Falco peregrinus	XP_005232555.1	W	R	T	S	.	S	I	N	.	H	.		812	6	806	387	51.9851											m	m	T	R	I	W	Q	V	.	A	I	Y	M	I	.	F	A	A
Bird	Rock dove	312	Columba livia	XP_005500898.1	W	R	T	S	.	S	V	N	.	H	.		812	5	807	392	51.425		m	s	s	q	t	k	q	k	s	r	T	T	R	T	W	Q	V	.	A	I	Y	.	V	.	L	A	G
Bird	Russet-backed thrush	312	Catharus ustulatus	XP_032916229.1	W	R	S	S	.	S	V	N	.	H	.		812	6	806	389	51.737											m	M	T	H	T	W	Q	M	L	A	I	Y	M	V	.	L	A	A
Bird	Saker falcon	312	Falco cherrug	XP_005436721.1	W	R	T	S	.	S	I	N	.	H	.		812	6	806	387	51.9851											m	m	T	R	I	W	Q	V	.	A	I	Y	M	I	.	F	A	A
Bird	Scaled quail	312	Callipepla squamata	OXB53823.1	0	R	I	S	.	S	I	N	.	H	.		812	6	806	388	51.861																		M	.	A	I	Y	M	A	.	L	A	A
Bird	Small tree finch	312	Camarhynchus parvulus	XP_030804192.1	W	R	S	S	.	S	V	N	.	.	.		812	6	806	377	53.2258											m	T	A	H	T	W	Q	V	L	A	I	Y	M	V	.	L	A	A
Bird	Tufted Duck	312	Aythya fuligula	XP_032042883.1	W	S	I	L	.	S	I	N	.	H	.		812	6	806	376	53.3499											m	L	T	H	T	W	Q	V	.	A	T	Y	.	V	.	L	A	V
Bird	Wild turkey	312	Meleagris gallopavo	ACS92626.1	W	S	I	S	.	S	I	N	.	H	.		812	6	806	378	53.1017													m	r	t	W	K	V	.	M	I	Y	I	A	.	L	A	A
Bird	Wild turkey	312	Meleagris gallopavo	XP_010708376.1	W	S	I	S	.	S	I	N	.	H	.		812	5	807	377	53.2838													m	r	t	W	K	V	.	M	I	Y	I	A	.	L	A	A
Bird	Wire-tailed manakin	312	Pipra filicauda	XP_027603164.1	W	R	T	L	.	S	V	N	.	H	.		812	6	806	385	52.2333											m	T	K	H	S	W	Q	V	.	A	I	Y	M	L	.	L	A	A
Bird	Zebra finch	312	Taeniopygia guttata	XP_032604042.1	W	R	T	S	.	S	V	N	.	.	.		812	5	807	383	52.5403												m	T	N	T	W	R	V	L	A	I	Y	M	I	.	L	A	A
Bird	Zebra finch	312	Taeniopygia guttata	XP_002196402.3	W	R	T	S	.	S	V	N	.	.	.		812	6	806	380	52.8536											m	T	A	H	I	W	R	V	L	A	I	Y	.	T	.	L	A	T
reptile	Big-headed turtle	312	Platysternon megacephalum	TFK16272.1	W	T	I	L	.	.	I	.	.	H	.		812	5	807	362	55.1425											M	P	N	Q	L	W	K	G	.	V	I	Y	M	V	.	I	T	A
reptile	Chinese softshell turtle	312	Pelodiscus sinensis	XP_006111619.1	W	T	I	L	.	S	I	.	.	.	.		812	6	806	361	55.2109											m	P	T	Q	I	W	K	G	.	V	I	Y	.	V	.	I	M	T
reptile	Chinese softshell turtle	312	Pelodiscus sinensis	XP_025041083.1	W	T	I	L	.	S	I	.	.	.	.		812	6	806	361	55.2109											m	P	T	Q	I	W	K	G	.	V	I	Y	.	V	.	I	M	T
reptile	Desert tortoise	312	Gopherus evgoodei	XP_030419324.1	W	T	I	L	.	.	I	S	.	H	.		812	6	806	366	54.5906											m	p	N	Q	L	W	K	G	.	V	I	Y	M	V	.	I	M	A
reptile	Giant tortoise	312	Chelonoidis abingdonii	XP_032634998.1	W	T	V	L	.	.	I	.	.	H	.		812	5	807	364	54.8947											m	p	N	Q	L	W	K	G	.	V	I	Y	M	V	.	I	M	A
reptile	Giant tortoise	312	Chelonoidis abingdonii	XP_032634999.1	W	T	V	L	.	.	I	.	.	H	.		812	5	807	364	54.8947											M	P	N	Q	L	W	K	G	.	V	I	Y	M	V	.	I	M	A
reptile	Green sea turtle	312	Chelonia mydas	XP_027689278.1	W	T	I	L	.	.	I	.	.	H	.		812	5	807	362	55.1425											m	T	K	Q	I	W	R	V	.	I	F	Y	M	V	.	I	T	A
reptile	Green sea turtle	312	Chelonia mydas	EMP24916.1	W	T	I	L	.	.	I	.	.	H	.		812	5	807	362	55.1425											m	T	K	Q	I	W	R	V	.	I	F	Y	M	V	.	I	T	A
reptile	Green sea turtle	312	Chelonia mydas	XP_007071356.2	W	T	I	L	.	.	I	.	.	H	.		812	5	807	362	55.1425											m	T	K	Q	I	W	R	V	.	I	F	Y	M	V	.	I	T	A
reptile	Southern painted turtle	312	Chrysemys picta	XP_008167624.1	W	T	I	L	.	.	I	.	.	H	.		812	6	806	360	55.335											M	S	N	Q	L	W	K	G	.	V	I	Y	M	V	.	I	T	A
Amphibian	Two-lined caecilian	352	Rhinatrema bivittatum	XP_029466458.1	W	.	T	S	V	.	V	Q	I	.	.		812	8	804	391	51.3682											m	A	S	L	T	W	K	M	.	M	M	L	A	V	.	V	T	A
Lobed-fin fish	coelacanth, West Indian	413	Latimeria chalumnae	XP_014349301.1	W	T	G	S	.	S	K	.	I	.	.		812	10	802	434	45.8853											m	K	N	L	I	W	K	S	.	F	V	C	.	L	L	S	.	-
Bony fish	Sturgeon,	435	Acipenser dabryanus	QIH29155.1	V	L	I	S	L	.	V	L	.	H	.		812	11	801	410	48.814							m	g	k	t	t	L	T	L	I	V	K	.	F	.	V	H	L	F	A	-	-	-
Bony fish	Gar, spotted	435	Lepisosteus oculatus	XP_015200205.1	-	R	T	N	.	.	V	.	.	Q	.		812	10	802	435	45.7606							m	g	v	l	f	I	K	L	C	-	K	.	F	L	V	C	L	F	T	G	Y	-
Cartaliginous fish	Shark, ghost	473	Callorhinchus milii	XP_007902229.1	W	R	T	S	L	.	I	M	V	.	.		812	14	798	440	44.8622							m	r	t	m	r	G	V	S	V	W	T	.	L	A	-	A	A	C	V	Y	L	-
Cartaliginous fish	Shark, ghost	473	Callorhinchus milii	XP_007902178.1	W	R	T	S	L	.	I	M	L	.	.		812	14	798	441	44.7368							m	r	t	m	r	G	V	S	V	W	T	.	L	A	-	A	A	C	V	Y	L	-
Cartaliginous fish	Shark, whale	473	Rhincodon typus	XP_020379248.1	L	T	T	S	L	.	I	M	L	.	.		812	11	801	455	43.196											M	r	S	P	S	L	L	I	L	L	V	D	C	I	F	V	R	A
Cartaliginous fish	Shark, whale	473	Rhincodon typus	XP_020367827.1	L	T	T	S	L	.	I	M	L	.	.		812	11	801	456	43.0712											M	r	S	P	S	L	L	I	L	L	V	D	C	I	F	V	R	A
Cartaliginous fish	Skate, thorny	473	Amblyraja radiata	XP_032875670.1	L	T	T	S	L	.	I	M	L	.	.		812	12	800	448	44											M	S	S	Q	S	L	C	F	L	L	.	-	Y	M	F	V	C	A
Jawless vertebrates	Sea lamprey	615	"Petromyzon marinus	XP_032835900	A	N	L	R	S	.	H	Q	.	.	.		812	7	805	614	23.7267											M	E	M	G	V	A	L	.	V	M	V	V	L	M	V	G	-	A
Invertebrate	Sea squirt	676	Ciona intestinalis	NP_001159600	-	Q	T	C	L	Q	I	D	R	.	E		812	24	788	713	9.51777
Invertebrate	Florida lancelet	684	Branchiostoma floridae	XP_002601381	V	S	L	T	L	N	G	N	.	.	.		812	2	810	688	15.0617											M	A	V	L	.	V	K	V	S	.	L	C	I	A	T	V	L	L
aAmino acid position within propeptide, numbered according to ovine NCBI accession NP_001041696.1 .
bCells with hyphens in the ovine reference sequence are gaps in the alignment to account for extra residues in some species.
cDerived from NCBI's Common Tree site:
https://www.ncbi.nlm.nih.gov/Taxonomy/CommonTree/wwwcmt.cgi
dEstimated time to most recent common ancestor in millions of years derived from Hedges et al., 2015, Mol Biol Evol 32: 835-845 and web site:
http://www.timetree.org/
eYellow shaded cells are amino acid positions that are variable in sheep
fBlue shaded cells represent highly conserved residues throughout Gnathostomata species. Dots represent residues identical to the ovine reference sequence.
[truncated: 800 more columns]
