# Supplementary material for: Association of TLR2 haplotypes encoding Q650 with reduced susceptibility to ovine Johne’s disease in Turkish sheep
Source: Sci Rep. 2021 Mar 29;11:7088. doi: 10.1038/s41598-021-86605-4 (PMC8007707; doi:10.1038/s41598-021-86605-4)
Supplement: Supplementary file 8 — Supplementary Table S8. [file 41598_2021_86605_MOESM8_ESM.xlsx]

## Sheet: Sheet1
Association of TLR2 haplotypes encoding Q650 with reduced susceptibility to ovine Johne’s disease in Turkish sheep Yalçın YAMAN, Ramazan AYMAZ, Murat KELEŞ, Veysel BAY, Cemal ÜN, Michael P. HEATON
Table S8. TLR2 genotypes for missense variants scored in 102 matched case-control pairs.
Region of Prominance	Source	OJD status	Breed	Animal ID	Age	Cohort animal ID	Case-control pair ID	Concatenated TLR2 genotype	Diplotype
Turkey	Turkey	Positive	Bandirma	1119	8	1	1	K137 D225 R650 F670	1,1
Turkey	Turkey	Negative	Bandirma	1088	8	2	1	(KR)137 A225 (RQ)650 L670	2,13
Turkey	Turkey	Positive	Bandirma	1087	7	3	2	(KR)137 (DA)225 (RQ)650 (FL)670	1,13
Turkey	Turkey	Negative	Bandirma	1084	7	4	2	K137 (DA)225 R650 (FL)670	1,2; 5,6
Turkey	Turkey	Positive	Bandirma	1182	7	5	3	K137 D225 R650 F670	1,1
Turkey	Turkey	Negative	Bandirma	1107	7	6	3	K137 A225 (RQ)650 L670	2,15
Turkey	Turkey	Positive	Bandirma	1205	7	7	4	K137 (DA)225 R650 (FL)670	1,2; 5,6
Turkey	Turkey	Negative	Bandirma	1130	7	8	4	(KR)137 A225 (RQ)650 L670	2,13
Turkey	Turkey	Positive	Bandirma	1166	6	9	5	K137 D225 R650 F670	1,1
Turkey	Turkey	Negative	Bandirma	1090	6	10	5	(KR)137 (DA)225 (RQ)650 (FL)670	1,13
Turkey	Turkey	Positive	Bandirma	1397	2	11	6	(KR)137 A225 (RQ)650 (FL)670	6,13
Turkey	Turkey	Negative	Bandirma	1194	4	12	6	(KR)137 (DA)225 (RQ)650 (FL)670	1,13
Turkey	Turkey	Positive	Bandirma	1160	4	13	7	K137 (DA)225 R650 F670	1,6
Turkey	Turkey	Negative	Bandirma	1203	4	14	7	(KR)137 A225 Q650 L670	13,15
Turkey	Turkey	Positive	Bandirma	1164	4	15	8	K137 D225 R650 F670	1,1
Turkey	Turkey	Negative	Bandirma	1249	4	16	8	(KR)137 (DA)225 (RQ)650 (FL)670	1,13
Turkey	Turkey	Positive	Bandirma	1089	5	17	9	(KR)137 A225 (RQ)650 L670	2,13
Turkey	Turkey	Negative	Bandirma	1267	4	18	9	(KR)137 (DA)225 (RQ)650 (FL)670	1,13
Turkey	Turkey	Positive	Bandirma	1256	4	19	10	K137 A225 R650 L670	2,2
Turkey	Turkey	Negative	Bandirma	1368	4	20	10	(KR)137 (DA)225 (RQ)650 (FL)670	1,13
Turkey	Turkey	Positive	Bandirma	1358	4	21	11	K137 (DA)225 R650 (FL)670	1,2; 5,6
Turkey	Turkey	Negative	Bandirma	1430	4	22	11	(KR)137 A225 (RQ)650 L670	2,13
Turkey	Turkey	Positive	Bandirma	1396	4	23	12	K137 D225 R650 F670	1,1
Turkey	Turkey	Negative	Bandirma	1145	5	24	12	(KR)137 A225 (RQ)650 L670	2,13
Turkey	Turkey	Positive	Bandirma	1414	4	25	13	K137 (DA)225 R650 (FL)670	1,2; 5,6
Turkey	Turkey	Negative	Bandirma	1165	5	26	13	(KR)137 (DA)225 (RQ)650 (FL)670	1,13
Turkey	Turkey	Positive	Bandirma	1207	2	27	14	K137 D225 R650 F670	1,1
Turkey	Turkey	Negative	Bandirma	1095	2	28	14	(KR)137 (DA)225 (RQ)650 L670	5,13
Spain	Turkey	Positive	K. Merino	185	7	29	15	K137 (DA)225 R650 (FL)670	1,2; 5,6
Spain	Turkey	Negative	K. Merino	74	7	30	15	K137 (DA)225 R650 (FL)670	1,2; 5,6
Spain	Turkey	Positive	K. Merino	281	7	31	16	K137 (DA)225 R650 (FL)670	1,2; 5,6
Spain	Turkey	Negative	K. Merino	129	7	32	16	K137 (DA)225 R650 (FL)670	1,2; 5,6
Spain	Turkey	Positive	K. Merino	345	7	33	17	K137 D225 R650 F670	1,1
Spain	Turkey	Negative	K. Merino	214	7	34	17	K137 D225 R650 (FL)670	1,5
Spain	Turkey	Positive	K. Merino	280	4	35	18	K137 D225 R650 F670	1,1
Spain	Turkey	Negative	K. Merino	36	6	36	18	K137 (DA)225 R650 (FL)670	1,2; 5,6
Spain	Turkey	Positive	K. Merino	154	6	37	19	K137 (DA)225 R650 (FL)670	1,2; 5,6
Spain	Turkey	Negative	K. Merino	70	6	38	19	K137 D225 R650 F670	1,1
Spain	Turkey	Positive	K. Merino	184	6	39	20	K137 D225 R650 (FL)670	1,5
Spain	Turkey	Negative	K. Merino	112	6	40	20	K137 D225 R650 F670	1,1
Spain	Turkey	Positive	K. Merino	552	6	41	21	K137 (DA)225 R650 (FL)670	1,2; 5,6
Spain	Turkey	Negative	K. Merino	142	6	42	21	K137 (DA)225 R650 (FL)670	1,2; 5,6
Spain	Turkey	Positive	K. Merino	634	6	43	22	K137 D225 R650 F670	1,1
Spain	Turkey	Negative	K. Merino	175	6	44	22	K137 (DA)225 R650 (FL)670	1,2; 5,6
Spain	Turkey	Positive	K. Merino	134	5	45	23	K137 (DA)225 R650 (FL)670	1,2; 5,6
Spain	Turkey	Negative	K. Merino	9	5	46	23	K137 D225 R650 F670	1,1
Spain	Turkey	Positive	K. Merino	66	5	47	24	K137 D225 R650 F670	1,1
Spain	Turkey	Negative	K. Merino	19	5	48	24	K137 D225 R650 F670	1,1
Spain	Turkey	Positive	K. Merino	203	5	49	25	K137 (DA)225 R650 (FL)670	1,2; 5,6
Spain	Turkey	Negative	K. Merino	87	5	50	25	K137 (DA)225 R650 (FL)670	1,2; 5,6
Spain	Turkey	Positive	K. Merino	239	4	51	26	K137 D225 R650 F670	1,1
Spain	Turkey	Negative	K. Merino	140	5	52	26	K137 D225 R650 F670	1,1
Spain	Turkey	Positive	K. Merino	1504	2	53	27	K137 D225 R650 F670	1,1
Spain	Turkey	Negative	K. Merino	143	5	54	27	K137 (DA)225 R650 (FL)670	1,2; 5,6
Spain	Turkey	Positive	K. Merino	272	5	55	28	K137 A225 (RQ)650 L670	2,15
Spain	Turkey	Negative	K. Merino	164	5	56	28	K137 (DA)225 R650 F670	1,6
Spain	Turkey	Positive	K. Merino	296	5	57	29	K137 (DA)225 R650 (FL)670	1,2; 5,6
Spain	Turkey	Negative	K. Merino	232	5	58	29	K137 D225 R650 F670	1,1
Spain	Turkey	Positive	K. Merino	307	5	59	30	K137 D225 R650 F670	1,1
Spain	Turkey	Negative	K. Merino	256	5	60	30	K137 D225 R650 F670	1,1
Spain	Turkey	Positive	K. Merino	341	5	61	31	K137 (DA)225 R650 (FL)670	1,2; 5,6
Spain	Turkey	Negative	K. Merino	276	5	62	31	K137 D225 R650 (FL)670	1,5
Spain	Turkey	Positive	K. Merino	365	5	63	32	K137 (DA)225 R650 (FL)670	1,2; 5,6
Spain	Turkey	Negative	K. Merino	282	5	64	32	K137 (DA)225 R650 (FL)670	1,2; 5,6
Spain	Turkey	Positive	K. Merino	477	5	65	33	K137 D225 R650 F670	1,1
Spain	Turkey	Negative	K. Merino	367	5	66	33	K137 D225 R650 F670	1,1
Spain	Turkey	Positive	K. Merino	530	5	67	34	K137 A225 R650 L670	2,2
Spain	Turkey	Negative	K. Merino	397	5	68	34	K137 D225 R650 F670	1,1
Spain	Turkey	Positive	K. Merino	551	5	69	35	K137 D225 R650 F670	1,1
Spain	Turkey	Negative	K. Merino	405	5	70	35	K137 D225 R650 F670	1,1
Spain	Turkey	Positive	K. Merino	564	5	71	36	K137 (DA)225 R650 (FL)670	1,2; 5,6
Spain	Turkey	Negative	K. Merino	421	5	72	36	K137 A225 R650 L670	2,2
Spain	Turkey	Positive	K. Merino	353	4	73	37	K137 (DA)225 R650 (FL)670	1,2; 5,6
Spain	Turkey	Negative	K. Merino	202	4	74	37	K137 (DA)225 R650 F670	1,6
Spain	Turkey	Positive	K. Merino	355	4	75	38	K137 D225 R650 F670	1,1
Spain	Turkey	Negative	K. Merino	226	4	76	38	K137 (DA)225 R650 (FL)670	1,2; 5,6
Spain	Turkey	Positive	K. Merino	396	4	77	39	K137 D225 R650 F670	1,1
Spain	Turkey	Negative	K. Merino	326	4	78	39	K137 (DA)225 R650 (FL)670	1,2; 5,6
Spain	Turkey	Positive	K. Merino	401	4	79	40	K137 D225 R650 F670	1,1
Spain	Turkey	Negative	K. Merino	373	4	80	40	K137 (DA)225 R650 (FL)670	1,2; 5,6
Spain	Turkey	Positive	K. Merino	449	4	81	41	K137 (DA)225 R650 (FL)670	1,2; 5,6
Spain	Turkey	Negative	K. Merino	392	4	82	41	K137 D225 R650 (FL)670	1,5
Spain	Turkey	Positive	K. Merino	504	4	83	42	K137 D225 R650 F670	1,1
Spain	Turkey	Negative	K. Merino	409	4	84	42	K137 (DA)225 R650 (FL)670	1,2; 5,6
Spain	Turkey	Positive	K. Merino	544	4	85	43	K137 D225 R650 F670	1,1
Spain	Turkey	Negative	K. Merino	437	4	86	43	K137 (DA)225 R650 (FL)670	1,2; 5,6
Spain	Turkey	Positive	K. Merino	573	4	87	44	K137 (DA)225 R650 (FL)670	1,2; 5,6
Spain	Turkey	Negative	K. Merino	459	4	88	44	K137 (DA)225 R650 (FL)670	1,2; 5,6
Spain	Turkey	Positive	K. Merino	576	4	89	45	K137 A225 R650 L670	2,2
Spain	Turkey	Negative	K. Merino	466	4	90	45	K137 D225 R650 F670	1,1
Spain	Turkey	Positive	K. Merino	637	4	91	46	K137 (DA)225 R650 (FL)670	1,2; 5,6
Spain	Turkey	Negative	K. Merino	469	4	92	46	K137 (DA)225 R650 (FL)670	1,2; 5,6
Spain	Turkey	Positive	K. Merino	644	3	93	47	K137 D225 R650 F670	1,1
Spain	Turkey	Negative	K. Merino	67	3	94	47	K137 D225 R650 F670	1,1
Spain	Turkey	Positive	K. Merino	151	3	95	48	K137 D225 R650 F670	1,1
Spain	Turkey	Negative	K. Merino	73	3	96	48	K137 D225 R650 F670	1,1
Spain	Turkey	Positive	K. Merino	167	3	97	49	K137 (DA)225 R650 (FL)670	1,2; 5,6
Spain	Turkey	Negative	K. Merino	75	3	98	49	K137 D225 R650 F670	1,1
Spain	Turkey	Positive	K. Merino	173	3	99	50	K137 (DA)225 R650 (FL)670	1,2; 5,6
Spain	Turkey	Negative	K. Merino	193	3	100	50	K137 D225 R650 (FL)670	1,5
Spain	Turkey	Positive	K. Merino	320	3	101	51	K137 (DA)225 R650 (FL)670	1,2; 5,6
Spain	Turkey	Negative	K. Merino	218	3	102	51	K137 D225 R650 F670	1,1
Spain	Turkey	Positive	K. Merino	339	3	103	52	K137 D225 R650 F670	1,1
Spain	Turkey	Negative	K. Merino	292	3	104	52	K137 D225 R650 F670	1,1
Spain	Turkey	Positive	K. Merino	414	3	105	53	K137 (DA)225 R650 (FL)670	1,2; 5,6
Spain	Turkey	Negative	K. Merino	301	3	106	53	K137 (DA)225 R650 (FL)670	1,2; 5,6
Spain	Turkey	Positive	K. Merino	416	3	107	54	K137 (DA)225 R650 (FL)670	1,2; 5,6
Spain	Turkey	Negative	K. Merino	324	3	108	54	K137 D225 R650 F670	1,1
Spain	Turkey	Positive	K. Merino	435	3	109	55	K137 D225 R650 F670	1,1
Spain	Turkey	Negative	K. Merino	413	3	110	55	K137 (DA)225 R650 F670	1,6
Spain	Turkey	Positive	K. Merino	447	3	111	56	K137 D225 R650 F670	1,1
Spain	Turkey	Negative	K. Merino	446	3	112	56	K137 (DA)225 R650 (FL)670	1,2; 5,6
Spain	Turkey	Positive	K. Merino	455	3	113	57	K137 (DA)225 R650 (FL)670	1,2; 5,6
Spain	Turkey	Negative	K. Merino	464	3	114	57	K137 D225 R650 F670	1,1
Spain	Turkey	Positive	K. Merino	502	3	115	58	K137 A225 R650 L670	2,2
Spain	Turkey	Negative	K. Merino	485	3	116	58	K137 D225 R650 F670	1,1
Spain	Turkey	Positive	K. Merino	515	3	117	59	K137 A225 R650 L670	2,2
Spain	Turkey	Negative	K. Merino	496	3	118	59	K137 (DA)225 R650 (FL)670	1,2; 5,6
Spain	Turkey	Positive	K. Merino	1572	2	119	60	K137 D225 R650 F670	1,1
Spain	Turkey	Negative	K. Merino	524	3	120	60	K137 D225 R650 F670	1,1
Spain	Turkey	Positive	K. Merino	647	3	121	61	K137 A225 R650 L670	2,2
Spain	Turkey	Negative	K. Merino	587	3	122	61	K137 D225 R650 F670	1,1
Spain	Turkey	Positive	K. Merino	1512	2	123	62	K137 (DA)225 R650 (FL)670	1,2; 5,6
Spain	Turkey	Negative	K. Merino	1508	2	124	62	K137 D225 R650 F670	1,1
Spain	Turkey	Positive	K. Merino	1515	2	125	63	K137 D225 R650 F670	1,1
Spain	Turkey	Negative	K. Merino	1516	2	126	63	K137 D225 R650 F670	1,1
Spain	Turkey	Positive	K. Merino	1574	2	127	64	K137 D225 R650 F670	1,1
Spain	Turkey	Negative	K. Merino	1523	2	128	64	K137 (DA)225 R650 (FL)670	1,2; 5,6
Spain	Turkey	Positive	K. Merino	1644	2	129	65	K137 D225 R650 F670	1,1
Spain	Turkey	Negative	K. Merino	1529	2	130	65	K137 (DA)225 R650 (FL)670	1,2; 5,6
Spain	Turkey	Positive	K. Merino	1664	2	131	66	K137 (DA)225 R650 (FL)670	1,2; 5,6
Spain	Turkey	Negative	K. Merino	669	2	132	66	K137 D225 R650 F670	1,1
Turkey	Turkey	Positive	Kivircik	867	6	133	67	(KR)137 (DA)225 (RQ)650 (FL)670	1,13
Turkey	Turkey	Negative	Kivircik	762	6	134	67	(KR)137 (DA)225 (RQ)650 (FL)670	1,13
Turkey	Turkey	Positive	Kivircik	714	5	135	68	K137 D225 R650 F670	1,1
Turkey	Turkey	Negative	Kivircik	710	5	136	68	K137 D225 (RQ)650 (FL)670	1,17
Turkey	Turkey	Positive	Kivircik	744	5	137	69	K137 A225 R650 L670	2,2
Turkey	Turkey	Negative	Kivircik	723	5	138	69	(KR)137 (DA)225 (RQ)650 (FL)670	1,13
Turkey	Turkey	Positive	Kivircik	779	5	139	70	K137 D225 R650 F670	1,1
Turkey	Turkey	Negative	Kivircik	727	5	140	70	(KR)137 (DA)225 (RQ)650 (FL)670	1,13
Turkey	Turkey	Positive	Kivircik	924	5	141	71	K137 D225 R650 F670	1,1
Turkey	Turkey	Negative	Kivircik	738	5	142	71	K137 D225 (RQ)650 (FL)670	1,17
Turkey	Turkey	Positive	Kivircik	812	4	143	72	K137 D225 R650 F670	1,1
Turkey	Turkey	Negative	Kivircik	692	4	144	72	(KR)137 (DA)225 (RQ)650 (FL)670	1,13
Turkey	Turkey	Positive	Kivircik	912	4	145	73	K137 D225 R650 F670	1,1
Turkey	Turkey	Negative	Kivircik	838	4	146	73	(KR)137 (DA)225 (RQ)650 (FL)670	1,13
Turkey	Turkey	Positive	Kivircik	792	3	147	74	K137 D225 R650 F670	1,1
Turkey	Turkey	Negative	Kivircik	726	3	148	74	(KR)137 A225 (RQ)650 L670	2,13
Turkey	Turkey	Positive	Kivircik	885	2	149	75	K137 D225 R650 F670	1,1
Turkey	Turkey	Negative	Kivircik	918	3	150	75	(KR)137 (DA)225 (RQ)650 (FL)670	1,13
Turkey	Turkey	Positive	Kivircik	Prj-155	2	151	76	K137 D225 R650 F670	1,1
Turkey	Turkey	Negative	Kivircik	Prj-153	3	152	76	K137 A225 (RQ)650 L670	2,15
Turkey	Turkey	Positive	Kivircik	Prj-137	2	153	77	K137 (DA)225 (RQ)650 (FL)670	1,15
Turkey	Turkey	Negative	Kivircik	Prj-135	3	154	77	K137 D225 R650 F670	1,1
Turkey	Turkey	Positive	Imroz	760	7	155	78	K137 (DA)225 R650 (FL)670	1,2; 5,6
Turkey	Turkey	Negative	Imroz	686	7	156	78	K137 (DA)225 (RQ)650 (FL)670	1,15
Turkey	Turkey	Positive	Imroz	996	2	157	79	K137 (DA)225 R650 (FL)670	1,2; 5,6
Turkey	Turkey	Negative	Imroz	882	3	158	79	K137 A225 (RQ)650 (FL)670	6,15
Turkey	Turkey	Positive	Chios	Prj-465	4	159	80	K137 (DA)225 R650 (FL)670	1,2; 5,6
Turkey	Turkey	Negative	Chios	Prj-483	4	160	80	K137 D225 R650 F670	1,1
Turkey	Turkey	Positive	Chios	Prj-479	4	161	81	K137 D225 R650 F670	1,1
Turkey	Turkey	Negative	Chios	Prj-467	4	162	81	K137 D225 R650 F670	1,1
Turkey	Turkey	Positive	Chios	Prj-462	4	163	82	K137 (DA)225 R650 (FL)670	1,2; 5,6
Turkey	Turkey	Negative	Chios	Prj-492	4	164	82	K137 D225 R650 F670	1,1
Turkey	Turkey	Positive	Chios	Prj-478	4	165	83	K137 D225 R650 F670	1,1
Turkey	Turkey	Negative	Chios	Prj-490	4	166	83	K137 D225 R650 F670	1,1
Turkey	Turkey	Positive	Chios	Prj-454	9	167	84	K137 D225 R650 F670	1,1
Turkey	Turkey	Negative	Chios	Prj-486	9	168	84	K137 D225 R650 F670	1,1
Turkey	Turkey	Positive	Chios	Prj-498	3	169	85	K137 D225 R650 F670	1,1
Turkey	Turkey	Negative	Chios	Prj-485	3	170	85	K137 D225 (RQ)650 (FL)670	1,17
Turkey	Turkey	Positive	Chios	Prj-477	3	171	86	K137 D225 R650 F670	1,1
Turkey	Turkey	Negative	Chios	Prj-472	3	172	86	K137 D225 R650 F670	1,1
Turkey	Turkey	Positive	Chios	Prj-460	3	173	87	K137 D225 R650 F670	1,1
Turkey	Turkey	Negative	Chios	Prj-487	3	174	87	K137 D225 R650 F670	1,1
Turkey	Turkey	Positive	Chios	Prj-451	11	175	88	K137 D225 R650 F670	1,1
Turkey	Turkey	Negative	Chios	Prj-463	11	176	88	K137 (DA)225 R650 (FL)670	1,2; 5,6
Turkey	Turkey	Positive	Chios	Prj-484	4	177	89	K137 D225 R650 F670	1,1
Turkey	Turkey	Negative	Chios	Prj-474	5	178	89	K137 D225 R650 F670	1,1
Turkey	Turkey	Positive	Chios	Prj-453	4	179	90	K137 D225 R650 F670	1,1
Turkey	Turkey	Negative	Chios	Prj-488	5	180	90	K137 D225 R650 F670	1,1
Turkey	Turkey	Positive	Awassi	Prj-783	na	181	91	K137 D225 R650 F670	1,1
Turkey	Turkey	Negative	Awassi	Prj-800	na	182	91	(KR)137 A225 Q650 L670	13,15
Turkey	Turkey	Positive	Awassi	Prj-791	na	183	92	K137 D225 R650 F670	1,1
Turkey	Turkey	Negative	Awassi	Prj-804	na	184	92	(KR)137 A225 Q650 L670	13,15
Turkey	Turkey	Positive	Awassi	Prj-814	na	185	93	K137 D225 R650 F670	1,1
Turkey	Turkey	Negative	Awassi	Prj-808	na	186	93	(KR)137 (DA)225 (RQ)650 (FL)670	1,13
Turkey	Turkey	Positive	Awassi	Prj-820	na	187	94	K137 A225 R650 L670	2,2
Turkey	Turkey	Negative	Awassi	Prj-815	na	188	94	K137 (DA)225 (RQ)650 (FL)670	1,15
Turkey	Turkey	Positive	Awassi	Prj-850	na	189	95	K137 (DA)225 R650 (FL)670	1,2; 5,6
Turkey	Turkey	Negative	Awassi	Prj-835	na	190	95	K137 A225 (RQ)650 L670	2,15
Turkey	Turkey	Positive	Awassi	Prj-861	na	191	96	K137 D225 R650 F670	1,1
Turkey	Turkey	Negative	Awassi	Prj-837	na	192	96	(KR)137 A225 (RQ)650 L670	2,13
Turkey	Turkey	Positive	Awassi	Prj-864	na	193	97	K137 D225 R650 F670	1,1
Turkey	Turkey	Negative	Awassi	Prj-859	na	194	97	(KR)137 (DA)225 (RQ)650 (FL)670	1,13
Turkey	Turkey	Positive	Awassi	Prj-885	na	195	98	K137 D225 R650 F670	1,1
Turkey	Turkey	Negative	Awassi	Prj-860	na	196	98	K137 (DA)225 (RQ)650 (FL)670	1,15
Turkey	Turkey	Positive	Awassi	Prj-793	na	197	99	K137 (DA)225 (RQ)650 (FL)670	1,15
Turkey	Turkey	Negative	Awassi	Prj-788	na	198	99	K137 D225 R650 F670	1,1
Turkey	Turkey	Positive	Awassi	Prj-865	na	199	100	(KR)137 (DA)225 (RQ)650 (FL)670	1,13
Turkey	Turkey	Negative	Awassi	Prj-866	na	200	100	K137 D225 R650 F670	1,1
Turkey	Turkey	Positive	Karakacan	Prj-26	na	201	101	K137 D225 R650 F670	1,1
Turkey	Turkey	Negative	Karakacan	Prj-108	na	202	101	K137 A225 (RQ)650 (FL)670	6,15
Turkey	Turkey	Positive	Karakacan	Prj-81	na	203	102	K137 D225 R650 F670	1,1
Turkey	Turkey	Negative	Karakacan	Prj-89	na	204	102	K137 (DA)225 (RQ)650 (FL)670	1,15
